# Supplementary material for: Temporary anchorage devices and the forces and effects on the dentition and surrounding structures during orthodontic treatment: a scoping review
Source: Eur J Orthod. 2023 May 31;45(3):324–37. doi: 10.1093/ejo/cjac072 (PMC10230247; doi:10.1093/ejo/cjac072)
Supplement: cjac072_suppl_Supplementary_Table_3 [file cjac072_suppl_supplementary_table_3.zip]

Archive with 1 entries (1 files):
- cjac072_suppl_Supplementary_Table_3.xlsm
