# Supplementary material for: Temporary anchorage devices and the forces and effects on the dentition and surrounding structures during orthodontic treatment: a scoping review
Source: Eur J Orthod. 2023 May 31;45(3):324–37. doi: 10.1093/ejo/cjac072 (PMC10230247; doi:10.1093/ejo/cjac072)
Supplement: cjac072_suppl_Supplementary_Table_3 [file cjac072_suppl_supplementary_table_3.zip › cjac072_suppl_Supplementary_Table_3.xlsm]

## Sheet: Data Extraction
		Title	Author (1st Author et al)	Paper Satisifies Inclusion/Exclusion Criteria (Y/N)	Year Published (YYYY)	Country Study Conducted in (or 1st Author Affiliation if country unclear)	Journal Published (by discipline)	Study Context	Specific Study Type	Type of Mechanics under Investigation - report all	Method to Measure Effect(s) - report all	Effects on what Structure - report all effects on structures . Skeletal means study looks at relation between max or mand and the cranial base or other reference point	Study Characteristics		TAD Terminology Used by Author in the methods section. If multiple different terms used, we report the term used when author describing the insertion of TAD	TAD Category	Methods (free text) - CR	Methods (free text) - DB	Force (include all forces studied, use units as stated in paper) - CR	Force (include all forces studied, use units as stated in paper) - DB	Main Outcomes - Make judgement on how many outcomes to include (Free text) - report main outcomes - CR	Main Outcomes - Make judgement on how many outcomes to include (Free text) - report main outcomes - DB	Main Conclusions (record conclusion for each outcome recorded, Free text) - report conclusions based on the results for the main outcomes - CR	Main Conclusions (record conclusion for each outcome recorded, Free text) - report conclusions based on the results for the main outcomes - DB	Any Unexpected OR Unwanted Effects (Free text) - mostly focused on the effects of the TAD's but can include other useful information regarding other mechanics/applinces - CR	Any Unexpected OR Unwanted Effects (Free text) - mostly focused on the effects of the TAD's but can include other useful information regarding other mechanics/applinces - DB	Other Comments - CR	Other Comments - DB	General other notes - not related to any study in particular
													If Clinical - record sample size. If computer model - record number of model variations. If animal - record number of animals. If lab - record number of experimental set ups. Otherwise - N/A	If Clinical - record age range. If computer model - record Finite element analysis (FEA). If animal - record animal type. If lab - record experiment type
		Data Extraction for Final Included Papers - Initial Search
	1	Analysis on the stress of the bone surrounding mini-implant with different diameters and lengths under torque	Lu	Yes	2015	Asia - East Asia (China,Japan, Korea's etc)	Engineering	Simulation	Simulation - Computer Modelling	Other	Biomechanical/Mechanical	Bone	Up to 10	Computer modelling - Finite Element Analysis (FEA) or similar	Mini implant	Mini screw	96 FEA models representing various lenghts, diameters and forces for uprighting a tooth	FEA of bone stress with simple and compund loading	200g or 200g/6Nmm torque	200g +/- 6Nmm torque	Bone stress around mini-implant	Stress in cortical aqnd concellous bone	Composite forces have unfavorable effects on the stress of bone surrounding the mini implant. In the present study, the length of mini-implant will not change the force direction’s effects on the stress of bone surrounding the mini-implant. But there are some unfavorable effects of the composite forces on the stress of bone surrounding the mini-plant with a smaller diameter. When the diameter of …	Compound force and small diameter least favourable stress distribution		none reported
	2	Comparison of the intrusion effects on the maxillary incisors between implant anchorage and J-hook headgear	Deguchi	Yes	2008	Asia - East Asia (China,Japan, Korea's etc)	Orthodontic	Human	Clinical - Observational Comparative	Intrusion	Radiographic	Dentition, Skeletal Relationships	11 to 29	Child/Adolescent AND Adult	Mini screw	Mini screw	Lateral cephalometric radiographs from 8 patients in theimplant group and 10 patients in the J-hook headgear group were analyzed for incisor retraction. Theestimated force vector was analyzed in the horizontal and vertical directions in both groups. Root resorptionwas also measured on periapical radiographs	Comparison of J-hook and ant TADs for incisor intrusion	100g	100g	Intrusion of max incisors and root resorption	incisor tooth movement		more intrusion with TAD		more root resorptiuon in HG group
	3	Effects of facemask treatment anchored with miniplates after alternate rapid maxillary expansions and constrictions; a pilot study	Kaya	Yes	2011	Rest of Europe (including Turkey)	Orthodontic	Human	Clinical - Interventional Other	Orthopaedic, Expansion - RME	Radiographic	Dentition, Soft Tissue (facial), Skeletal Relationships	11 to 29	Child/Adolescent (17 or younger)	Mini plate	Mini plate	o describe the dentoskeletal and soft tissue effects of facemask treatment anchoredwith miniplates after alternate rapid maxillary expansions and constrictions (Alt-RAMEC) inmaxillary retrusion patients.Materials and Methods:The sample consisted of 15 patients with a mean skeletal age of 11.661.59 years undergoing 8 weeks of Alt-RAMEC followed by maxillary protraction. Three hundred fiftyto 400 g…	Cohort RME + Miniplate protraction	350 -400g each side	100g increasing to 350-400g/side	Various ceph values	skeltal, dental soft tissue form ceph	The miniplates withstood the orthopedic forces exerted during the treatment.Cephalometric findings showed that the maxilla moved forward by 2 mm, with an 0.8ucounterclockwise rotation and without maxillary incisor movement. The mandible moved slightlyin a downward and backward direction (1.2u). The inclinations of the mandibular incisors decreasedsignificantly (2u). Statistically significant incr…	forwards displacemetn of maxilla		1 unstable miniplate
	4	Finite element analysis of the effect of force directions on tooth movement in extraction space closure with miniscrew sliding mechanics	Kojima	Yes	2012	Asia - East Asia (China,Japan, Korea's etc)	Orthodontic	Simulation	Simulation - Computer Modelling	Space Closing/retraction	Biomechanical/Mechanical	Dentition	Up to 10	Computer modelling - Finite Element Analysis (FEA) or similar	Mini screw	Mini screw	he purpose of this article is to clarify therelationship between force directions and movement patterns.Methods:By using the!nite element method, or-thodontic movements were simulated based on the remodeling law of the alveolar bone. The power arm lengthand the miniscrew position were varied to change the force directions	FEA of TADs to retract en masse with varied hook length	1.5N	1.5N	Tooth movement	tooth displacement	When the power arm was length-ened, rotation of the entire maxillary dentition decreased. The posterior teeth were effective for preventing rota-tion of the anterior teeth through an archwire. In cases of a high position of a miniscrew, bodily tooth movementwas almost achieved. The vertical component of the force produced intrusion or extrusion of the entire dentition.Conclusions:Within the limit…	tooth displacemnt and vetical change effected by screw heitght and hook length		rotation of occlusal plane
	5	Maxillary molar distalization with miniplates assessed on digital models: a prospective clinical trial	Cornelis	Yes	2007	Rest of Europe (including Turkey)	Orthodontic	Human	Clinical - Observational Descriptive	Distalisation	Study Model (cast or digital)	Dentition	11 to 29	Child/Adolescent AND Adult	Mini plate	Mini plate	Thirty-one miniplateswere placed on the infrazygomatic crests of 17 nongrowing patients consecutively selected for Class IItreatment with skeletal anchorage. Three weeks after surgery, a 150-g force was applied to distalize themolars. No appliances were placed in the mandible. Models made before treatment and after molardistalization were scanned. Linear measurements were made on the digitized ca…	Retrospective cohort with miniplates tro dostalise moalrs	150 g	150g	Distal movement of the molars and arch width , OJ, OB	tooth movement	A molar hyper Class I relationship was reached in all patients 7.02.0 monthsafter miniplate loading. The maxillary molars were moved distally a mean distance of 3.271.75 mm. Inpatients without contact between the maxillary and the mandibular incisors, overjet decreased by 0.991.32 mm. Intermolar width increased by 2.781.38 mm	moalrs moved distally av of 3.3mm		none reported
	6	Miniscrew implant-supported maxillary canine retraction with and without corticotomy-facilitated orthodontics	Aboul-Ela	Yes	2011	Africa (Egypt, South African countries etc)	Orthodontic	Human	Clinical - Interventional Other	M-D single tooth	Study Model (cast or digital)	Dentition, Periodontium (not including bone)	11 to 29	Child/Adolescent AND Adult	Mini screw implant	Mini screw	Pseudo randomised split mouth canine retraction with and without corticotomy with mini-screw anchorage	Pseudo randomised split mouth canine retraction with and without corticotomy with mini-screw anchorage	150g/side	150g/side	toorh movement, perio health	toorh movement, perio health	more moveenmt on corticotomy side	more moveenmt on corticotomy side	2 drop oput - poor OH / cooperation	2 drop oput - poor OH / cooperation
	7	Stress Distribution in Obliquely Inserted Orthodontic Miniscrews Evaluated by Three-Dimensional Finite-Element Analysis	Kuroda	Yes	2017	Asia - East Asia (China,Japan, Korea's etc)	Other Dental	Simulation	Simulation - Computer Modelling	Other	Biomechanical/Mechanical	Bone	Up to 10	Computer modelling - Finite Element Analysis (FEA) or similar	Mini screw	Mini screw	Three-dimensional finite element models with 6-mm-long and 1.4-mm-diameter titanium miniscrews were used. Four insertion angles, ranging from 0 degrees (perpendicular to the bone surface) to 45 degrees, were examined. A load of 2 N was applied to the center of the screw head in four directions (upward, downward, and on the right and left sides).	TADs at different insertion angles loaded and stress in surrounding bone reported	2N	2N	Principal stressess	Stres distribution in surrounding bione	At the same insertion angle, the stresses on the miniscrews were highest in downward force applications, while they were the lowest in upward force applications. This means that with upward traction, stresses are more evenly distributed on the surface of the miniscrew. An analysis of the principal stress distribution in surrounding bone showed that compressive and tensile stresses increased with …	Streses increeased with increased angulation		none reported
	8	Stress and displacement between maxillary protraction with miniplates placed at the infrazygomatic crest and the lateral nasal wall: a 3-dimensional finite element analysis	Lee	Yes	2012	Asia - East Asia (China,Japan, Korea's etc)	Orthodontic	Simulation	Simulation - Computer Modelling	Orthopaedic	Biomechanical/Mechanical	Bone, Skeletal Relationships	Up to 10	Computer modelling - Finite Element Analysis (FEA) or similar	Mini plate	Mini plate	The purpose of this study was to compare the pattern and amount of stress and displacementbetween maxillary protraction with miniplates placed at the infrazygomatic crest and the lateral nasal wall.Methods:Three-dimensionalfinite element models for the skull and the curvilinear type of miniplate wereconstructed. After a protraction force (500 g/side) was applied to the distal end of the miniplate…	FEA of max protraction with two plate l;ocations	500g/side	500g/side	Stresses in bone and sutures, and dispalcemrnt of vsrious landmarks	stedss in sutures and max displaceemnt	There was a difference in the maximumstress distribution area according to the site of the miniplate: infrazygomatic crest and middle part of the maxilla inthe infrazygomatic crest and paranasal area adjacent to the pyriform aperture in the lateral nasal wall. Stressvalues of the frontonasal, frontomaxillary, zygomaticomaxillary, and pterygomaxillary sutures were greater inthe infrazygomatic cres…	different displacemnt at local sutures depending on mionipalte location	Mini plate in the infrazygomatic region produced anti-clockwise rotation of the maxilla. Mini plates in the lasteral nasal wall regionm produced more bodily movement of maxillar complex	none reported
	9	A Clinical Evaluation of Effect of Positional Change of Mini Implant on Intrusion of Maxillary Incisors - A Randomized Clinical Trial	Agrawal	Yes	2018	Asia - South (India, Pakistan, Bangladesh, Afghanistan etc)	Orthodontic	Human	Clinical - Interventional RCT	Intrusion	Radiographic, Clinical	Dentition	30 to 49	Adult (18 or older)	Mini screw	Mini screw	A true maxillary intrusion is always a challenge for orthodontists. There are number of methods of incisor intrusion. Mini Implant assisted incisor intrusion is gaining popularity in recent years. We conducted this research to evaluate and compare the effect of different implant positioning on amount and rate of intrusion, axial and labiolingual inclination of incisors, amount of external apical …	central TAD vs 2 lateral TADs for anterior intrusion	80g	80g	Incisor inclincation change, amount and rate of incisor intrusion , EARR	tooth movement - intrusion and tippng; EARR	Mini implant placed below ANS leads to true en-mass intrusion of four maxillary incisors while intrusion carried out with implant placed distal to lateral incisors bilaterally have 3D changes on all four maxillary incisor	no diff in intrusion and EARR, more palatal tipping in two TAD group		none reported
	10	A Novel Rat Model of Orthodontic Tooth Movement Using Temporary Skeletal Anchorage Devices: 3D Finite Element Analysis and In Vivo Validation	Kaipatur	Yes	2014	N America	Other Dental	Animal, Simulation	Animal - Interventional, Simulation - Computer Modelling	MD (single tooth movement)	Biomechanical/Mechanical, Histological, Radiographic	Dentition, Bone	11 to 29	Rat, Computer modelling - Finite Element Analysis (FEA) or similar	Micro implant, Temporay skeletal anchorage device	Mini screw	The aim of this animal study was to develop a model of orthodontic tooth movement using a microimplant as a TSAD in rodents.AfiniteelementmodeloftheTSADinalveolarbonewasbuiltusing휇CT images of rat maxilla to determine the von Mises stressesand displacement in the alveolar bone surrounding the TSAD. Forin vivovalidation of the FE model, Sprague-Dawley rats (푛=25)were used and a Stryker 1.2×3 mm mi…	RAT model of molar mesial tipping and FEA of same to validate	30g	140g (from FEA modelling)	Toot movement, bone stress, BIC/bone remoddeling indicators	tooth and TAD movement, histological	FE modeling showed maximum von Mises stress of 45 Mpanear the apex of TSAD but the average von Mises stress was under 25 Mpa. Appreciable tooth movement of 0.62±0.04 mm at 4weeks and 1.99±0.14 mm at 8 weeks was obtained. Histological and EPMA results demonstrated no active bone remodeling aroundthe TSAD at 8 weeks depicting good secondary stability. This study provided evidence that protracted to…	effective tooth movement achieved in rat model		minimal movement of TAD recorded
	11	A clinical and histological evaluation of titanium mini-implants as anchors for orthodontic intrusion in the beagle dog	Ohmae	Yes	2001	Asia - East Asia (China,Japan, Korea's etc)	Orthodontic	Animal	Animal - Interventional	Intrusion	Radiographic, Histological	Bone, Dentition	Up to 10	Dog - Beagle	Mini implant	Mini screw	The aim of this study was to determine the anchorage potential of the titanium mini-implant for orthodonticintrusion of the mandibular posterior teeth. Six mini-implants were surgically placed around the mandibularthird premolars on each side in 3 adult male beagle dogs. On the buccal site, three mini-implants were placeddistal to the apex of the distal root of the third premolar, at the interrad…	6 TADS around each premolar tooth to be intruded	150g	150g	tooth movement and histological changes	radiographiic - tooth movement / histological	The results indicated that the mandibular third premolars intruded 4.5mm, on average, after 12 to 18 weeks of orthodontic force application, with mild root resorption at the furcationarea as well as the root apex. All the mini-implants remained stable during orthodontic tooth movementwithout any mobility or displacement. The morphometrical findings indicated that the calcification of the peri-imp…	successful intrusion , some EARR but limited, peri-implant bone not in contact (not OI)		none reported
	12	A clinical evaluation of orthodontic mini-implants as intraoral anchorage for the intrusion of maxillary anterior teeth	Saxena	Yes	2010	Asia - South (India, Pakistan, Bangladesh, Afghanistan etc)	Orthodontic	Human	Clinical - Observational Descriptive	Intrusion	Radiographic	Dentition	Up to 10	Child/Adolescent AND Adult	Mini implant	Mini screw	Segmental max incisor and canine enmasse using anterior mini implants and PC. 1 group, and the subjects where compared at T=0 and t=1	PC to AW from 2 TADs for incisor intrusion	45cN per side	45cN per side plus 20cN distalising force	Central incisor intrusion and inclination change, canine intrusion	Incisor movement	Significant incisor intrusion, non significant incisor retrusion, signifcant canine intrusion	2.8mm inc intrusion		2 TADs mobile
	13	A rodent model using skeletal anchorage and low forces for orthodontic tooth movement	Gudhimella	Yes	2019	N America	Orthodontic	Animal	Animal - Interventional	MD (single tooth movement)	Radiographic	Bone	50 or more	Rat	Other	Surgical screw (usually SS with different head/threads)	Experimental group v sham group. Experiemntal group applied 3cN of force from a miniscrew to first molar. This force was applied for different increasing durations. The sham rats had same set up but 0cN force.	Coil spring TAD to molar to mesialise molar	0cN or 3cN	3g	Bone volume change	BV/TV by micro CT	Bone volume was signifcantly reduced with the tooth movement groups across all time points.	The rat model works. No change in BV/TV with low forces
	14	Analysis of a force system for upper molar distalization using a trans-palatal arch and mini-implant: a finite element analysis study	Ueno	Yes	2012	Asia - East Asia (China,Japan, Korea's etc)	Orthodontic	Simulation	Simulation - Computer Modelling	Distalisation	Biomechanical/Mechanical	Dentition	Up to 10	Computer modelling - Finite Element Analysis (FEA) or similar	Mini implant	Mini screw	The purpose of this study was to analyse distal movements of molars in a force system using a trans-palatal arch (TPA), fixed to the maxillary first molar, and mini-implants placed at the palatal mid-line, considering the diagnostic standard for placement site in association with variation in upper molar locations, using finite element (FE) analysis. Three-dimensional FE models, divided by the di…	FEA of TPA attached to palatal TAD with different force directions to achieve molar distalisation	2N	2N	Distal and vertical displacements of crown and root	displacemnt of molar teeth	In Angle classII malocclusion with a high mandibu-lar plane angle, the traction force should be fixed from the hook placed at the height of the alveolar crest to the mini-implant located in the median palatal suture to create bodily movement in the distal and depressive directions.2.When the mesiodistal positions of the right and the left molars differ, it is useful to place the mini-implant near…	molar movement varies based on TAD location	Movements in the buccal–palatal direction are gener-ally undesirable and very difficult to control (Wohl etal., 1998; Altug etal., 2005). According to Yoshida etal. (1998), movement in the lateral direction is directly proportional to the asymmetry in the orthodontic force. However, these studies were carried out using traditional orthodontic treat-ment without mini-implants. In the present study…	none reported
	15	Analysis of stress in bone and microimplants during en-masse retraction of maxillary and mandibular anterior teeth with different insertion angulations: a 3-dimensional finite element analysis study	Jasmine	Yes	2012	Asia - South (India, Pakistan, Bangladesh, Afghanistan etc)	Orthodontic	Simulation	Simulation - Computer Modelling	Space Closing/retraction	Biomechanical/Mechanical	Bone	Up to 10	Computer modelling - Finite Element Analysis (FEA) or similar	Micro implant	Mini screw	The proper angle of microimplant insertion is important for cortical anchorage, patient safety, andbiomechanical control. However, the actual impact of different insertion angulations on stability is unknown.Methods:To perform 3-dimensional!nite element analysis,!nite element models of a maxilla anda mandible with types D3 and D2 bone quality, and of microimplants with a diameter of 1.3 mm and le…	FEA of differeing angles of insertrion and force magnitudes into block of bone	200g	200g	Bone stress	stress in bone around screws	he comparison of the maximum von Mises stress inthe microimplant showed that, as the insertion an-gle increased from 30to 90, stress decreased.2. The comparison of the maximum von Mises stress inthe cortical bone showed that, as the insertion angleincreased from 30to 90, stress decreased.3. The comparison of the maximum von Mises stress inthe cancellous bone showed that, as the insertionangle inc…	stress highest as angled insertion (least at 90 deg)		none reported
	16	Analysis of stress in the periodontal ligament and alveolar bone of the maxillary first molars during intrusion with microscrew implants: A 3D finite element study	Pavithra	Yes	2014	Asia - South (India, Pakistan, Bangladesh, Afghanistan etc)	Other Dental	Simulation	Simulation - Computer Modelling	Intrusion	Biomechanical/Mechanical	Dentition, Bone	Up to 10	Computer modelling - Finite Element Analysis (FEA) or similar	Mini screw implant	Mini screw	A computer simulation of three-dimensional model of maxillary fi rst molars and second molars bilaterally with their periodontal ligament and alveolar bone, with microscrew implants, force element and a transpalatal arch were constructed on the basis of average anatomic morphology. Finite element analysis was done to evaluate the amount of stress and its distribution during orthodontic intrusive …	FEA of stress around upper molar when intrusion form TAD	150g	150g	intruson of molar	stress in bone an d tooth	Overall maximum stress in this study was seen in the alveolar bone in the implant insertion area of 7.155 N/mm2. Maximum stress in the periodontal ligament was seen in middle third distocervical palatal root surface of the fi rst molar (0.008993 N/mm2). Maximum stress in the enamel was seen in the distal aspect of the cementoenamel junction (0.423 N/mm2). Maximum stress in the dentin was observed…	described effects - showed intrusion fiorces can be achieved		none reported
	17	Anchorage effect of osseointegrated vs nonosseointegrated palatal implants	Chen	Yes	2006	Asia - East Asia (China,Japan, Korea's etc)	Orthodontic	Simulation	Simulation - Computer Modelling	Space Closing/retraction, Expansion - Non RME, Intrusion	Biomechanical/Mechanical	Periodontium (not including bone)	Up to 10	Computer modelling - Finite Element Analysis (FEA) or similar	Implant	Mini screw	Anchorage effects of anosseointegrated palatal implant (OPI) with a nonosseointegrated palatal implant (NOPI), usingfinite element analysis. One model, which was composed of two maxillary premolars, periodontalligament (PDL), alveolar bone, a palatal implant, palatal bone, a bracket, band, and TPA, wascreated on the basis of the clinical situation. The palatal implant was treated as either NOPI o…	3-d forces applied to premolars with palatal implant (integrated vs non-integrated) supported TPA in place	5N	5N	Maximum and average PDL stresses in anchorage teeth and the distribution of these stresses on the anchor teeth	PDL stress with von Mises stress (kPa)	The result showed that OPI could reduce PDLstress significantly. (The average stress was reduced by 14.44% for the distomesial horizontalforce, 60.28% for the buccolingual horizontal force, and 17.31% for the vertical intrusive force.)The NOPI showed almost the same anchorage effect as OPI. The stress on the NOPI surfacewas higher than that on the OPI surface, but the stress was not high enough t…	greatest stress at cervical amgin decreasing to apex. Stresses greater in non-integrated impalnt		none reported
	18	Anchorage reinforcement with miniscrews and molar blocks in adolescents: A randomized controlled trial	Ganzer	Yes	2018	Rest of Europe (including Turkey)	Orthodontic	Human	Clinical - Interventional RCT	Space Closing/retraction	Study Model (cast or digital)	Dentition	50 or more	Child/Adolescent AND Adult	Mini screw	Mini screw	Direct Miniscrew anchorage v molar blocks, closed coil spring used for force in minscrew group, and active tie back used for molar block group. In the minscrew group, the miniscrew was placed during space closing, not leveliing and alinging.	Space closing / retration with FA & coil spring with TAD or molar block	150g	150g	Loss of anchorage defined as positional change in maxillary molars - various dental measurements	Tooth movement	Significant difference in molar anclorage loss in AP direction between the groups. The miniscrew goup was superior. No difference in transverse direction. Vertically the molar block group showed eruption. Molar block group showed mesial rotation and tipping of the molars	More molar mesial movement and rotation in molar block group		3 TADs lost, 1 # TAD
	19	Animal experiment of periodontal tissue remodeling in application of mini-implant anchorage for incisor intrusion	Hu	Yes	2011	Asia - East Asia (China,Japan, Korea's etc)	Engineering	Animal	Animal - Interventional	Intrusion	Radiographic, Histological	Bone, Periodontium (not including bone)	Up to 10	Dog - Beagle	Mini implant	Mini screw	The aim of the present study is to observe the remodeling of periodontal tissue in application of mini-implant anchorage for incisor intrusion in dogs. Six adult male beagle dogs were used for the experiment. On the buccal site, a mini-implant was placed at the interalveolar septum between the maxillary second incisor and the third incisor on each side. The six maxillary incisors were connectedto…	Animal study 6 inciosrs bonded together and linked to canine then TADs to intrude incisors	40g per tooth	120g/side	bone resorption	radiographic - alveolar bone / histology of PDL - immunohisto RANKL	Histological observation reflected at the 7th day of activation, some parts of the surface of the apex of the root were uneven and some cementum lacunae were observed. This showed that the absorption occurred only in some of the apex of the root. Hence, we should pay more attention to the amount of force applied during clinical practice. As the teeth of the beagle dogs are much smaller than that …	remodelling at apex and crestal bone		rotation and uncontrolle dtipping as well as intruision
	20	Application of a new viscoelastic finite element method model and analysis of miniscrew-supported hybrid hyrax treatment	Ludwig	Yes	2013	Rest of Europe (including Turkey)	Orthodontic	Simulation	Simulation - Computer Modelling	Expansion - RME	Biomechanical/Mechanical	Bone	Up to 10	Computer modelling - Finite Element Analysis (FEA) or similar	Mini screw, Mini implant	Mini screw	A fe-male patient received 3-dimensional craniofacial imaging with computed tomography at 2 times: beforeexpansion and immediately after expansion, with the latter serving as a reference model for the analysis. Anovel approach was applied to the!nite element method model to improve simulation of the viscoelasticproperties of osseous tissue.	TAD anchored RME - FEA and comparison with clinical case	1000N	500N / 1000N	Von mises stress in the bone and displacement of the maxillary sutures	Changes in bone position cf real changes	the simulation sug-gestedthatthehybridhyraxapplianceisabiomechanicallyeffective method for palatal expansion that preventedmany of the side effects associated with the traditionaltooth-borne rapid palatal expansion appliance. The viscoleastic appraoch compared well to actual treatment	Visco-elastic FEA was good model of real changes		none reported
	21	Are temporary anchorage devices truly effective in the treatment of skeletal open bites?	Turkkahraman	Yes	2016	Rest of Europe (including Turkey)	Other Dental	Human	Clinical - Interventional Other	Intrusion	Radiographic, Study Model (cast or digital)	Dentition, Skeletal Relationships	30 to 49	Child/Adolescent AND Adult	Mini plate	Mini plate	Zygomatic miniplate molar intrusion v control (no intrusion, just growth). Hyrax TPA used to control buccal flaring of molars when being intruded. NiTi closed coil springs between miniplates and molars	Miniplate to RME / buccal FA with coil spring for molar intrusion vs untreated controls	200g	200g	Upper molar intrusion	maxillary molar position assessed cephalometrically	Mild to moderate skeletal anterior open bites can be easily treated with TADs without orthognathic surgery. With the rigid anchorage of miniplates, true molar intrusion of up to 4mm was achieved. With molar intrusion, anterior rotation of the mandible and significant reduction in anterior face heights were determined. Rigid TPA with hyrax screws maintained the transverse dimension in the molar ar…	4mm molar intrusion achieved	Mesial movement of molars	Mesial molar movement and mesiodistal angulation			Where the ethical approval is given, is where the study was conducted usually
	22	Bicortical microimplant with 2 anchorage heads for mesial movement of posterior tooth in the beagle dog	Wu	Yes	2007	Asia - East Asia (China,Japan, Korea's etc)	Orthodontic	Animal	Animal - Interventional	MD Tipping (single tooth movement)	Clinical, Histological	Dentition, Bone	Up to 10	Dog - Beagle	Micro implant	Mini screw	Bicortical microimplant loaded with 2 NiTi springs to mesialise 4th premolar v unloaded bicortical microimplant	Bicortical screw with niti coils to retract premolar into extraction space	50g each side of tooth	50g x 2 per tooth	Distanance moved by 4th premolar, BIC	Tooth displacement, bone-implant contact	4th premolar moved mesially without rotation. No difference in BIC between loaded and unloaded bicortical miniimplants. Mesial displacement of posterior teeth with-out rotation in beagle dogs was achieved by bilateralorthodontic force. Bicortical microimplants with 2anchorage units can function as anchors for mesialmovement of posterior teeth	Tipping without rotation achieved, BIC 24%	4th premolar experienced tipping- DB says tht tipping movement by the teeth was always to be expected, especially how they set the experiment up ie just applied force to a tooth without using tip back bends etc.	none reported
	23	Biomechanical analysis of distalization of mandibular molars by placing a mini-plate: A finite element study	Park	Yes	2017	Asia - East Asia (China,Japan, Korea's etc)	Orthodontic	Simulation	Simulation - Computer Modelling	Distalisation	Biomechanical/Mechanical	Dentition	Up to 10	Computer modelling - Finite Element Analysis (FEA) or similar	Mini plate	Mini plate	FEA analysis of patterns of tooth novement when distalizing mand molars using miniplates. Force applied at 2 different levels - bracket level and cemnto-enamel level.	FEM analysis of distal;ising lower molars using L-plate	200g	200g	Tooth displacement	tooth movements	Applying orthodontic forces at the level of the cemento-enamel junction resulted in a greater biomechanical bodily movement in distalization of the mandibular molars compared to when the orthodontic forces were applied at the level of the bracket. Applying orthodontic forces to the cemento-enamel junction also resulted in unwanted greater extrusive movements in distalization of the mandibular mol…	increased tipping and intrusion with more posterior teeth
	24	Biomechanical analysis of micro-implants lingual straight wire appliance during retracting maxillary anterior teeth	Long	Yes	2018	Asia - East Asia (China,Japan, Korea's etc)	Other	Simulation	Simulation - Computer Modelling	Space Closing / Retraction	Biomechanical / mechanical	Dentition, Periodontium (not including bone)	Up to 10	Computer modelling - Finite Element Analysis (FEA) or similar	Micro implant	Mini screw	FEA of incisor retraction with lingual / palatal applaince	FEA of incisor retraction with lingual / palatal applaince	1.5N	1.5N	tooth displacemnt	tooth displacemnt	displacemnt differs with force direction / appliance design	displacemnt differs with force direction / appliance design	none reported	none reported
	25	Biomechanical characteristics of microimplant for anchorage in orthodontics: a 3D finite element model study	Naidu	Yes	2013	Asia - South (India, Pakistan, Bangladesh, Afghanistan etc)	Other Dental	Simulation	Simulation - Computer Modelling	Other	Biomechanical/Mechanical	Bone	Up to 10	Computer modelling - Finite Element Analysis (FEA) or similar	Implant, Mini screw implant	Mini screw	he objective of this study was to establish a 3D finite element model for microimplant and to analyze the influence of different angulations to the long axis of the teeth (30-90°) on the biomechanical characteristics of orthodontic anchorage implant-bone interface	FEA of different insertion angulations with 'm-d force' applied	200gm	200g	Stress	stress in bone around TAD / TAD displaccemnt	largest stress and deformation was seen in the cortical bone and upper region of trabecular bone. Stress and deformation increased as the angulations of the implant to the long axis of the tooth increased. As the angulation of the implant to the long axis of maxillary 1st molar increased, stress and deformation also decreased. Maximum stress and displacement were recorded when implant was placed …	Max stress in cortical bone, decreasing with increasing angualtuion to molar long axis		none reported
	26	Bone stress and strain after use of a miniplate for molar protraction and uprighting: a 3-dimensional finite element analysis	Largura	Yes	2014	S America	Orthodontic	Simulation	Simulation - Computer Modelling	MD (single tooth movement)	Biomechanical/Mechanical	Bone	Up to 10	Computer modelling - Finite Element Analysis (FEA) or similar	Mini plate	Mini plate	A 3-dimensional model composed of a hemimandible and teeth was constructed using dental computedtomographic images, in which we assembled a miniplate with!xation screws. The uprighting and mesialmovements of the mandibular second molar that was anchored with the miniplate were simulated. Theminiplate was loaded with horizontal forces of 2, 5, and 15 N. A moment of 11.77 N$mm was also applied.The …	FEA of mandibualr miniplate with range of scenarios simulating moalr mesialisation / uprighting and effect on bome around miniplate	2,5,15N	2N, 5N, 15N +/- 11.77Nmm moment	Various types of stress	Stresses in bone around plate	When orthodontic loads were applied, peak bone strain remainedwithin the range of bone homeostasis (100-1500mstrain) with a balance between bone formation and resorption.The maximum deformation was found to be 1035mstrain with a force of 5 N. At a force of 15 N, bone resorptionwas observed in the region of the screws.Conclusions:We observed more stress concentration around thescrews than in the c…	Greater force led to greater stress but addition of momnet reduced peak stress		none reported
	27	Changes in stress distribution of orthodontic miniscrews and surrounding bone evaluated by 3-dimensional finite element analysis	Suzuki	Yes	2011	Asia - East Asia (China,Japan, Korea's etc)	Orthodontic	Simulation	Simulation - Computer Modelling	Other	Biomechanical/Mechanical	Bone	Up to 10	Computer modelling - Finite Element Analysis (FEA) or similar	Mini screw	Mini screw	Three types of miniscrews (cylindrical pin, helical thread, and nonhelical thread) were designed and placedin 2 types of supporting bone (cancellous and cortical). The miniscrews were inclined at 30,40,45,50,60,70,80, and 90to the surface of the supporting bone. A force of 2N was applied in 3 directions.	FEA of differeing angles of insertrion and force magnitudes into block of bone	2N	2N	Bone stress	stress in bone around screws	Significantlylower maximum stress was observed in the cancellous bone compared with the cortical bone. By changing the im-plantation angle, the ranges of the maximum stress distribution at the supporting bone were 9.46 to 14.8 MPa in thepin type, and 17.8 to 75.2 MPa in the helical thread type. On the other hand, the ranges of the maximum stress dis-tribution at the titanium element were 26.8 to …	maximum stress vareid with designa nd angulation		none reported
	28	Comparative static force analysis of molar distalization by a novel sliding rod microscrew implantation jig and direct traction	Li	Yes	2015	Asia - East Asia (China,Japan, Korea's etc)	Engineering	Simulation	Simulation - Computer Modelling	Distalisation	Biomechanical/Mechanical	Dentition	Up to 10	Computer modelling - Finite Element Analysis (FEA) or similar	Micro screw	Mini screw	2 models developed and static force analysis performed. Study compared 2 distalising methods - a sliding rod microsrew and L shaped sliding rod (which varied the height if the trasction force) verus direct traction using a traction hook. The analysis looked at the force distribution after a load applied, but before tooth movement started.	Sliding jig for distalisation with varied force directions	1.5N	1.5N	Various forces in vertical and horizontal directions on the upper teeth	Force distribution	When the load was applied in the plane of the fixed appliance the main effect was in the horizontal direction providing more distalisation. When load was applied higher up, the maxilla showed a counterclockwise rotation. When load applied further down the maxilla showed clockwise rotation. Both methods showed similar trends in maxillary rotation. The centre of rotation differed between the 2 grou…	force application nearer the archwire plane produced less vertical effects
	29	Comparative study between conventional en-masse retraction (sliding mechanics) and en-masse retraction using orthodontic micro implant	Basha	Yes	2010	Asia - South (India, Pakistan, Bangladesh, Afghanistan etc)	Other Dental	Human	Clinical - Interventional Other	Space Closing/retraction	Radiographic	Dentition	11 to 29	Child/Adolescent (17 or younger)	Mini implant, Implant	Mini screw	2 groups en masse retraction with miniscrews v conventional enmasse retraction	prospective comparative cohort of en masse retraction with and without TAD anchorage	2N	2N	Anchorage loss	tooth movement / anchorage loss	Mini-implants pro-vided absolute anchorage in patientsrequiring maximum anterior re-traction. No differences in themean retraction time were notedbetween 2 groups.	no difference in retraction but less anchorage loss in TAD goroup		4/14 TADS loose
	30	Comparison of Rate of Canine Retraction and Anchorage Potential between Mini-implant and Conventional Molar Anchorage: An In vivo Study	Davis	Yes	2018	Asia - South (India, Pakistan, Bangladesh, Afghanistan etc)	Other Dental	Human	Clinical - Observational Comparative	MD (single tooth movement)	Radiographic	Dentition	Up to 10	Child/Adolescent AND Adult	Mini implant	Mini screw	Split mouth study comparing canine retraction using miniscrew as anchorage v molars as the anchorage. This for for max and mand	Coil spring TAD to canine / molar to canine - split mouth	100g	100g	Mesial movement of molar or miniscrew and mesial inclination	Canine and molar movement	Signigifcant difference in mesial movement of the molar achorage unit compared with miniscrew. Also signifcant difference in mesial inclination of molar teeth	More molar anchorage loss with non-TAD side, more caniane rettraction in max with TAD		Molar tipping on non-TAD side
	31	Comparison of 2 distalization systems supported by intraosseous screws	Gelgor	Yes	2007	Rest of Europe (including Turkey)	Orthodontic	Human	Clinical - Observational Comparative	Distalisation	Radiographic, Study Model (cast or digital)	Dentition, Skeletal Relationships, Soft Tissue (facial)	30 to 49	Child/Adolescent (17 or younger)	Other	Surgical screw (usually SS with different head/threads)	Group 1 (intra-osseous screw supported maxillary molae distalisation appliance with buccal force vector) v group 2 (intra-osseous screw and palatal acrylic supported maxillary molar distalization appliance with palatal force vector)	Palatal TAD with 2 types of distalisers used	250g per side	250g per side	AP movements of max 1st molars, premolars and central incisors	Tooth displacement	he appliances in both groups were effective indistalizing the maxillary molars. The distalization pe-riod in group 2 was slightly longer than in group 1.Tipping and rotation of the first molars were noticedin moderate amounts in group 1, whereas these sideeffects were insignificant in group 2. No significanvertical changes were observed during distalization ineither group. Anchorage loss characte…	4mm molar distalisation achieved, more tipping in buccal spring appliance	Molar/premolar tipping, incisor proclination ie anchorage loss, molar rotation. DB says gingival inflammation	gingival inflammation under acrylic plate (Nance type)
	32	Comparison of anterior and posterior mini-implant-assisted maxillary incisor intrusion: Root resorption and treatment efficiency	Aras	Yes	2016	Rest of Europe (including Turkey)	Orthodontic	Human	Clinical - Interventional RCT	Intrusion	Radiographic	Dentition	30 to 49	Child/Adolescent AND Adult	Mini implant	Mini screw	2 groups - mini-implants anteriorly, and mini-implants posteriorly. Aim was to intrude the upper labial segment.	RCT of ant v post TAD placemnt for upper inc intrusion - direct force or via intrusion arch	40g per side	40g/side	Teeth position	tooth movement (inbtrusion) and root resorption	The four maxillary incisors can be effectively intrudedon sectional archwires with forces of 40 g per sidefrom anteriorly or posteriorly located mini-implants.NThe rates of both intrusion and root resorption werehigher using the anteriorly placed, mini-implant-supported incisor intrusion method compared withintrusion rates resulting from the posteriorly placedmini-implants.NIn patients demonstrat…	Greater intrusion with ant TAD, root resorption corelated to amount of intrusion		One ant TAD failed
	33	Comparison of intrusion effects on maxillary incisors among mini implant anchorage, j-hook headgear and utility arch	Jain	Yes	2014	Asia - South (India, Pakistan, Bangladesh, Afghanistan etc)	Other	Human	Clinical - Interventional RCT	Intrusion	Radiographic	Dentition	30 to 49	Child/Adolescent AND Adult	Mini implant	Mini screw	3 groups compared to evaluate and compare the intrusion effects on maxillary incisors by mini implant anchorage, j-hook headgear and utility arch. Group 1 - maxillary incisor intrusion with mini implants , group 2 - maxillary incisor intrusion uisng J hook HG, group 3 - maxillary incisor intrusuon using Ricketts ultility arch. FOR THE MINI IMPLANT group the force was delivered by NiTo closed coil…	Incisor intrusion TAD vs J-hook vs utility arch	1.5 ounces on each side	1.5oz / 2.0oz / 1.5oz	OJ, OB, vertical distance from maxillary incisal edge to palatal plane, vertical distance from maxillary molar cusp to palatal plane, vertical distance from maxillary incisal edge to upper lip	Incisor and molar tooth movement	For bite opening both mini implants and utility arch were found to be effective. The utility arch had resulted in extrusion of molars which prevents its use in high angle cases with deep bite and excessive incisal show. Deep bite correction with mini implants resulted in effective bite opening through true intrusion of incisors with minimal or no changes in molars and also patient compliance was …	more incisor intrusion with less molar extrusiuon in TAD group		none reported
	34	Comparison of molar intrusion efficiency and bone density by CT in patients with different vertical facial morphology	Ding	Yes	2014	Asia - East Asia (China,Japan, Korea's etc)	Other Dental	Human	Clinical - Observational Comparative	Intrusion	Radiographic	Bone, Dentition	30 to 49	Adult (18 or older)	Mini implant	Mini screw	Comparison of molar intrusion btween 2 groups - hypodivergent v hyperdivergent. Mini screws placed buccal and palatal. Power chain used to deliever force from mini scews to molar.	Molar intrusion of max molar from miniscrew with elastic	100mg	100g	Molar intrusion amount, molar intrusion efficiency, bone density change	Molar intrusion	Absolute molar intrusion could be achieved by mini‐screw implant in patients withdifferent mandibular plane angle. The molars were more easily to intrude inhyperdivergent than in hypodivergent patients. The difference of bone density and bonedensity change during intrusion may account for the variation of molar intrusionefficiency. The bite force caused by masticatory muscle may account for the d…	Molar intrusion successful, more in hyperdivergent		none reported
	35	Comparison of short-term effects between face mask and skeletal anchorage therapy with intermaxillary elastics in patients with maxillary retrognathia	Aglarci	Yes	2016	Rest of Europe (including Turkey)	Orthodontic	Human	Clinical - Interventional Other	Orthopaedic	Radiographic	Dentition, Skeletal Relationships, Soft Tissue (facial)	50 or more	Child/Adolescent (17 or younger)	Mini plate, Mini implant	Mini screw, Mini plate	patients with skeletal Class III malocclusion and maxillary deficiency were divided into two groups. In the FM group, an FM was applied by a bite plate with a force of 400g for each side. In the SA group, mini-plates were placed between mandibular lateral incisors and canines, and mini-implants were inserted between maxillary second premolars and first molars. A bite plate was inserted into the u…	RCT of FM vs mini-plate IM traction	400g for the FM gorup, 200g for the mini-plate/mini implant skeletal group	75g inc to 200g/side / FM 400g / side	Various dental, skeletal and soft tissue variables	Cephalometric skeletal and dental	Maxillary advancment significnat for both groups,. Skeletal group significantly increased than face mask. ANB and wits showed signifcant improvements for both groups, but no difference btween the groups for this, except for wits in the FM group, but this is due to change in occlusal plane. Signifcant protruison of the maxillary incisots in both group, but the FM group showed more protrusion. The …	Greater max protraction in SA group with less dental unwanted effects (incisor changes)	downward asnd backward movement in both groups, but more so in facemask group . Both groups had significant increase in vertical but the difference between the groups was the same. The FM group extruded the molars.	6 miniimplants lost
	36	Comparison of the intrusive effects of miniscrews and utility arches	Polat-Ozsoy	Yes	2011	Rest of Europe (including Turkey)	Orthodontic	Human	Clinical - Interventional Other	Intrusion	Radiographic	Dentition, Skeletal Relationships	11 to 29	Child/Adolescent AND Adult	Mini screw	Mini screw	Mini screw/UPPRTsectional fixed appliance v convntional ultility arch for upper incisor intrusion in deep bite case. NiTi closed coil springs used to deliver force for mini screw group	Intrusion arch v max TADs for intrusion	80g (study didn’t state force for the other group ie intrusion arch group)	TADs 80g	Upper incisor edge and centre of resistance positional change , and molar position change	Max incisor intrusion, skeletal ceph measurements	The results of this study showed that intrusion of themaxillary incisors by using miniscrews and a segmentalarchwire was beneficial in minimizing incisor protrusionand provided true intrusion in deepbite patients. No significant change in molar position. DB says no signifcant change re intrusion, but more molar change	No sig diffs in incisor intrusion		more molar and incisor tipping in utility arch group
	37	Deflection and stress distribution around mini-screw implants: a finite element investigation into the effect of cortical bone thickness, force magnitude and direction	Meher	Yes	2012	Asia - South (India, Pakistan, Bangladesh, Afghanistan etc)	Orthodontic	Simulation	Simulation - Computer Modelling	Other	Biomechanical/Mechanical	Bone	Up to 10	Computer modelling - Finite Element Analysis (FEA) or similar	Mini screw	Mini screw	The purpose of this investigation was to quantitatively evaluate mini-screw deflection and stress distributionassociated with two different cortical bone thicknesses (CBTs) under loading with two applied forces at four different angle. Four finite element models (ANSYS 11) of bone with mini-screws (Dentos) inserted at 90uangulation tothe cortical surface were made as follows: model A: CBT 1.5 mm,…	FEA of differeing angles of insertrion and force magnitudes into block of bone	200g, 300g	200g / 300g	Stress and defelction of the bone	stress / deflection in bone around TAD	MES and MD decrease as the angulation of mini-screw loading increases from 70 to 130u.NDifferences were seen in MD at 200 and 300 g of load,but the MES at 200 and 300 g were similar.NDifferences were observed in MES and MD betweenCBT of 1.5 and 2 mm	Stress varied with angle of loading force, deflection increased with force		none reported
	38	Dentofacial Effects of Fixed Functional Appliances with or without Mini Screw Anchorage in the Treatment of Class II Division I Malocclusion: A Finite Element Analysis	Akis	Yes	2018	Rest of Europe (including Turkey)	Orthodontic	Simulation	Simulation - Computer Modelling	Orthopaedic	Biomechanical/Mechanical	Dentition, Bone	Up to 10	Computer modelling - Finite Element Analysis (FEA) or similar	Mini screw	Mini screw	Forsus fatgue resistant device and twin force bite correctors fixed fucntional compared to miniscrews anchored maxilla/no miniscrews anchored maxilla	two types of fixed functional compared each TAD / non-TAD	200gf	200g / side	Stressess in bone and teeth	stress in dento-facial structures	The FRD appliance has more expansive effect on the up-per molar area than the TFBC appliance. Furthermore, unscrewed models have more expansive effect than the screwed models. Based on these conclusions, the undesired expansive effect on the first upper molar tooth can be de-creased through miniscrew support.•High stress ratings were observed in the condyle neck.•In the fixed functional appliance…	TAD support reduced molar stresses		Less undesired expansion effect in TAD suopported
	39	Dentofacial effects of two facemask therapies for maxillary protraction - Mini screw implants v rapid maxillary expanders	Ge	Yes	2012	Asia - East Asia (China,Japan, Korea's etc)	Orthodontic	Human	Clinical - Interventional RCT	Orthopaedic	Radiographic	Skeletal Relationships, Dentition, Soft Tissue (facial)	30 to 49	Child/Adolescent (17 or younger)	Mini screw	Mini screw	Mini-screw/facemask v RME/facemask. Mini screws placed bilaterally in zygomatic buttress. Forces delievered via elastics	TAD to Facemask vs RME to facemask	200-250g for minscrew/facemask group, 400-500g for the RME/facemask group	TADS - 200-250g/RME 400-500g each side	Various dental, skeletal and soft tissue variables	Cephalometric skeletal and dental	Miniscrews can be used as a reliable means of rigidanchorage for maxillary protraction. The zygomaticbuttress of the maxilla is a substantial region whereskeletal anchorage can be placed.NCompared with the RME/FM protocol, the MSI/FMtherapy produces a similar maxillary advancementand mandibular restraining in Class III patients withmaxillary deficiency using a smaller magnitude ofprotraction forc…	Both groups efectove skeltal and dental changes, no sig diff between groups	Mini screw group showed Clockwise rotation of mandible and retroclination of lower incisors	6 screws loosened pts excluded, 4 screws loosened and replaced
	40	Dentoskeletal and soft tissue effects of mini-implants in Class II division 1 patients	Upadhyay	Yes	2009	Asia - South (India, Pakistan, Bangladesh, Afghanistan etc)	Orthodontic	Human	Clinical - Interventional Other	Space Closing/retraction	Radiographic, Study Model (cast or digital)	Dentition, Skeletal Relationships, Soft Tissue (facial)	11 to 29	Child/Adolescent AND Adult	Mini implant	Mini screw	23 female patients used no younger than 14 (to minimise the effect of growth) to study the effects of space closure uising mini screw following extraction of upper 1st premolars.	TAD to AW hook Niti coil for incisor retraction	150g bilateral	150g	Postional changes in various anatomical regions. DB says dental tooth movements	Tooth movement	Mini-implants placed in the maxillary interradicularbone provided absolute intraoral skeletal anchorageand helped to bring about greater levels of skeletal,dental, and soft tissue changes	Effective retraction with minor intrusion	Distal and intursion movement of upper molars - perhaps due to the vertical vector of the retraction force causing binding of the arch wire to the brackets and thus the entire dentition moves rather than the wire sliding. Also a significant reduction in inter-molar width was notes . Increase in NLA and upper lip retraction	2 TADs lost and replaceed, 2 cases with peri-TAD inflamm
	41	Direct versus indirect loading of orthodontic miniscrew implants-an FEM analysis	Holberg	Yes	2013	Rest of Europe (including Turkey)	Other Dental	Simulation	Simulation - Computer Modelling	MD (single tooth movement)	Biomechanical/Mechanical	Bone	Up to 10	Computer modelling - Finite Element Analysis (FEA) or similar	Mini screw	Mini screw	The mesialization of molars in the lower jawrepresents a particularly demanding scenario for the qualityof orthodontic anchorage. The use of miniscrew implantshas proven particularly effective; whereby, these orthodonticimplants are either directly loaded (direct anchorage) oremployed indirectly to stabilize a dental anchorage block(indirect anchorage). The objective of this study was toanalyze t…	FEA of TAD to molar for protraction / mesial movement with direct and indirect anchorage	1.5 N	1.5N	Periimplant bone stress	stress distribution ion bone around TAD and anchor teeth	The loading of the compact bone in the proximity ofthe miniscrew was clearly greater with direct than it was withindirect anchorage. The more anchor teeth were integratedinto the anchoring block with indirect anchorage, the smallerwas the peri-implant loading of the bone.ConclusionsIndirect miniscrew anchorage is a reliable pos-sibility to reduce the peri-implant loading of the bone. anceIn clini…	more units involved the more stress is distributed and so lower max value		none reported
	42	Displacement and stress distribution by different bone-borne palatal expanders with facemask: A 3-dimensional finite element analysis	Park	Yes	2017	Asia - East Asia (China,Japan, Korea's etc)	Orthodontic	Simulation	Simulation - Computer Modelling	Orthopaedic, Expansion - RME	Biomechanical/Mechanical	Bone, Dentition	Up to 10	Computer modelling - Finite Element Analysis (FEA) or similar	Mini screw	Mini screw	4 FE models with various palatal expander/face mask combinations	RME + Facemask +/- TAD anchorage	500g protraction force	500g protraction force	Teeth displacement and stress in PDL/Bone	TAD expanders produced less protration with facemask	The FE analysis of the effects of combining differentbone-borne palatal expander designs with FM therapyshowed the following.1. The conventional tooth-borne expander enhancedthe effect of maxillary protraction. However, thebone-borne expander had a negative or no in"u-ence on protraction; therefore, it is suggested thatit should be applied only when maxillary expansionis required.2. The paramedia…	TAD expanders produced less protration with facemask	Bibe borne expander caused rotations of the maxilla that menat AP change was limited
	43	Displacement and stress distribution of the maxillofacial complex during maxillary protraction with buccal versus palatal plates: finite element analysis	Kim	Yes	2014	Asia - East Asia (China,Japan, Korea's etc)	Orthodontic	Simulation	Simulation - Computer Modelling	Orthopaedic	Biomechanical/Mechanical	Dentition, Skeletal Relationships, Bone	Up to 10	Computer modelling - Finite Element Analysis (FEA) or similar	Mini screw, Mini plate	Mini screw, Mini plate	Three anchorage appliance models—palatal plate (Type A), miniplate at the infrazygomatic crest (Type B), and conventional tooth-borne appliance (Type C)—were designed and integrated into a skull model. Protraction force was 500g per side and force direction was forward and 30 degree downward to the maxillary occlusal plane. The stress distribution around the circum-maxillary sutures and the displ…	FEA of maxillary protraction with palata screws, buccal plates and RME as anchorage	500g protraction force	500g/side	Dispplcment of teeth, skeletal landmarks, bone stress	maxilalry skeletal and dental protraction and assicaited stress distribution	The maxillary protraction with a palatal plate was similar to that with a miniplate placed at infrazygomatic crest in producing forward displacement with counter-clockwise rotation. However, the palatal plate appliance showed larger amounts of forward displacement and wider distribution of stresses over the maxillofacial structures than with the buccally placed miniplates and conventional applian…	Palatal plate most favourable results	Counterclockwise rotation of the maxilla in all 3 models	none reported
	44	Displacement of mandibular dentition during total arch distalization according to locations and types of TSADs: 3D Finite element analysis	Kim	Yes	2019	Asia - East Asia (China,Japan, Korea's etc)	Orthodontic	Simulation	Simulation - Computer Modelling	Distalisation	Biomechanical/Mechanical	Dentition	Up to 10	Computer modelling - Finite Element Analysis (FEA) or similar	Mini screw, Mini plate	Mini screw, Mini plate	4 appliance setups - miniplates and miniscrews placed at sliightly different position in the mandile to distalise the mand arch. Force applied from the plates/miniscrews to a hook between lower canine and 1st premolar.	FEM full arch distalisation from TAD	3N	3.0N		Tooth movement	Depending on the type of the TSAD, sagittally, the ramal plate Depending on the type of the TSAD, sagittally, the ramal plate demonstrated the greatest distal displacement, followed by Sugawara plate, the buccal shelf miniscrew and the interradic-ualar miniscrew.•Transversely, the ramal plate was closest to the line of occlusion, which showed the lowest degree of buccolingual axial inclinations o…	More distalisation in plates than screws, varying vertical effects
	45	Displacement pattern of the anterior segment using antero-posterior lingual retractor combined with a palatal plate	Seo	Yes	2015	Asia - East Asia (China,Japan, Korea's etc)	Orthodontic	Human	Clinical - Observational Comparative	Space Closing/retraction, Intrusion, Torque	Radiographic	Dentition, Skeletal Relationships, Soft Tissue (facial)	30 to 49	Adult (18 or older)	Mini screw	Mini screw	Retrospective 3 groups comparing en masse lingual retraction of maxillary 3-3 using C lingual retractor without guide wires and AP lingual retractor (with guide wires). The AP lingual retractor group had 2 different positions of lingual tube hence 3 groups in total. Mini screws used in each group to deliever retraction force using power chain from minis screw to retraction arm	Incisor retraction with segmented arches and miniscrew anchorage	400g	200g per side	Effects of lingual en masse retraction with focus on Intrusion of anterior/posterior teeth, anterior torque control	Tooth movements assessed cephalometrically	A comparison of the CLR and APLR systems confirmed that adding posterior segmental control units (e.g., mesh splint, tube, and guide wire) produced more efficient and effective retraction, better torque control, and vertical changes in the anterior dental segment. Tipping the posterior tube distally significantly increased the amount of intrusion of the anterior segment. This system facilitated t…	All groups significant anterior retraction	Excessive canine crown tipping with the C lingual retractor group . DB says undesired tipping	More tipping (undesired) with CLR compared to APLR			If a cohort stud or case-control uses a hisotrical control group then its poor evidence
	46	Displacement pattern of the maxillary arch depending on miniscrew position in sliding mechanics	Lee	Yes	2011	Asia - East Asia (China,Japan, Korea's etc)	Orthodontic	Human	Clinical - Observational Comparative	Space Closing/retraction	Radiographic	Dentition, Skeletal Relationships	30 to 49	Child/Adolescent AND Adult	Mini screw	Mini screw	2 groups with mini screws is different postions - group 1 had mini screws placed between 1st molar and 2nd pre-molar. Group 2 had mini screw between 1st and 2nd premolars. Elastic chain used between mini screw and hook on wire distal to lateral. Study aimed to evaluate the anteroposte-rior and the vertical displacement pattern of themaxillary anterior and posterior segments in slidingmechanics ac…	TADs between 5/6 or 4/5 and niti coil to AW hook toretract	150g	150g each side	AP and vertical distances of incisors and first molars	incisor retraction, skeletal change	DB says there is no differene between the groups. Both groups had sufficient anchorage reinforce-ment for maximum anterior retraction amounts of7.20 mm in group A and 7.32 mm in group B. TheANB angle was significantly decreased in bothgroups, with no group difference.2. In group A, the vertical position of the incisal edgedid not change significantly during the retractionperiod. In group B, signi…	no sig diff between groups in skeletal or dental changes	Occlusal plane angle increased with retraction from the mini screw placed between the 1st molar and 2nd premolar. Small intrusive movements of 1st molars in each group	4 screws failed
	47	Distal movement of maxillary molars using miniscrew anchorage in the buccal interradicular region	Yamada	Yes	2009	Asia - East Asia (China,Japan, Korea's etc)	Orthodontic	Human	Clinical - Interventional Other	Distalisation	Radiographic, Study Model (cast or digital)	Skeletal Relationships, Dentition	11 to 29	Child/Adolescent AND Adult	Other	Mini screw	12 patients with mini screws placed between max 1st molar and 2nd premolar to distalise molars in non extraction class 2 cases/class 1 bixmax protrusion/or class 3 for decompensation pre-surgery. Force delivered by niti closed coil	TAD to AW hook Niti coil for arch distalisation	200g bilateral	200g	molar and incisor positional change, inter-canine and inter pre-molar and inter molar width, occlusal plane change, root resorption	Tooth movement	Miniscrews placed in the maxillary buccal interradic-ular space between the second premolar and thefirst molar at an oblique angle were useful for movingmaxillary molars distally in nongrowing patients.•Molar distal movement was achieved without activepatient compliance or with no undesirable side ef-fects such as incisor proclination, clockwise mandib-ular rotation, or root resorption	Effective distalisation	Molar distal tipping, Molar intrusion, statistically significant incisor root resorption	Molar intrusuion, inciosr extrusion
	48	Distalization pattern of the maxillary arch depending on the number of orthodontic miniscrews	Bechtold	Yes	2013	Asia - East Asia (China,Japan, Korea's etc)	Orthodontic	Human	Clinical - Interventional RCT	Distalisation	Radiographic	Dentition, Skeletal Relationships	11 to 29	Child/Adolescent AND Adult	Mini screw	Mini screw	2 groups - single mini screw v double mini screw on each side to distalise whole maxillary arch non extraction	Incisor retraction with 2 or 4 miniscrews, Roth FA, elastic chain	200g , 400g	200g per side / 400g per side	Molar and incsior distalisation amount, molar and incisor intrusion and tipping	Tooth movement (ceph) incisor / molar distalisation and vertical cahnge	Significant distal movement of the incisors andmolars implies the simultaneous movement of thewhole arch was observed in both groups. The dual-screw group displayed significantly greatermolar distalization and intrusion and incisor retrac-tion than did the single-screw groups. Molar tipping in both groups minimal. Single mini screw takes longer to achieve distalisation.	Greater distalizatrion / intrusion in 4 TAD group, minor molar tipping	Vertical displacement of maxillary occulsal plane - the single mini screw group resulted in clockwise roation of occlusal plane, but the double mini screw group showed less rotation of the occlusal plane. Group B showed whole arch intrusion	two subjects screws repaced due to root proximity
	49	Distalization pattern of whole maxillary dentition according to force application points	Sung	Yes	2015	Asia - East Asia (China,Japan, Korea's etc)	Orthodontic	Simulation	Simulation - Computer Modelling	Distalisation	Biomechanical/Mechanical	Dentition	Up to 10	Computer modelling - Finite Element Analysis (FEA) or similar	Mini screw	Mini screw	FEA model with mini screw between upper 5 and 6, and various hieghts of retraction hook in the lateral/canine region. Model also analysed effect of moving the retraction hook more posterior	FEA of max whole arch distalisation with varied force vectors	200g	200g	Stress and displacement of the maxillary dentition	toothy movement, occ plane rotation	A single distalizing force at the archwire level induced lingual inclination of the anterior segment, and slight intrusive distal tipping of the posterior segment. In contrast, force at the high level of the retraction hook resulted in lingual root movement of the anterior segment, and extrusive distal translation of the posterior segment. As the force application point was located posteriorly al…	distal and vertical forces vary with force direction		none reported
	50	Drift characteristics of miniscrews and molars for anchorage under orthodontic force: 3-dimensional computed tomography registration evaluation	Liu	Yes	2011	Asia - East Asia (China,Japan, Korea's etc)	Orthodontic	Human	Clinical - Observational Descriptive	Space Closing/retraction	Radiographic	Dentition	50 or more	Adult (18 or older)	Mini screw	Mini screw	Retrospective , 60 patients, with 1st premolar extractions, incisors retracted with miniscrews and eladtic chain. CT scans pre and post. CT scans were converted to 3D models	Coil spring TAD to AW hook to retract en masse	150g each side	150g/side	3D position changes of the miniscrews and the first molar and maxilary incisors	Tooth movements assessed with 3D superimpositions	Miniscres and maxillary first molars lost anchorage and that minscrew positioon should be more mesial to minimise the contact btween the miniscrews and molar roots once the molar moves mesially.	6mm retraction with 1.8mm intrusion, 0.9mmmolar mesial drift		none reported
	51	Effect of Cyclic Loading (Vibration) on Orthodontic Tooth Movement	NCT00830947 Pavlin	Yes	2015	N America	Orthodontic	Human	Clinical - Interventional RCT	MD (single tooth movement)	Clinical	Dentition	30 to 49	Child/Adolescent AND Adult	Mini implant	Mini screw	Vibration group v control group looking at rate of tooth movement	Canine retraction with or without AccelleDent	180g	180g	Average monthly rates of tooth movement. Other outcomes eg effect of vibration on root resorption etc reproted elsewhere.	Rate of canine movement	Tooth movement increased with vibration	faster movement with AcceleDent	Loosening of TAD's	loosening of TADs in 5 subjects
	52	Effect of force on alveolar bone surrounding miniscrew implants: a 3-dimensional microcomputed tomography study	Massey	Yes	2012	N America	Orthodontic	Animal	Animal - Interventional	TAD - TAD	Radiographic	Bone	Up to 10	Dog - Other	Mini screw implant	Mini screw	The primary aim of this study was to better understand how bone adapts to forces applied to mini-screw implants. A secondary aim was to determine whether the direction of force applied to miniscrew implantshas an effect on bone surrounding the miniscrew implants.Methods:A randomized split-mouth design, appliedto 6 skeletally mature male foxhound dogs, was used to compare miniscrew implants loaded…	micro-Ct evaluation of bone changes around TADs with and without loading	200g and 600g	200g / 600g	Bone voulme fractions	bone volume fraction around TAD	oaded miniscrew implants displayed less bone thanunloaded miniscrew implants in the cortical regions,but more bone than unloaded miniscrew implants inthe noncortical regions.2. Larger loads (600 g) produced less bone in thenoncortical regions than smaller loads (200 g).3. The layer of bone closest to the miniscrew implants(6-24mm) showed less bone than the layers fartheraway (24-42 and 42-60mm).4…	greater bone volume in compression zones, less bone in loaded TADs		none reported
	53	Effect of immediate loading on the biomechanical properties of bone surrounding the miniscrew implants	Iijima	Yes	2013	Asia - East Asia (China,Japan, Korea's etc)	Orthodontic	Animal	Animal - Interventional	TAD - TAD	Biomechanical/Mechanical	Bone	Up to 10	Dog - Beagle	Mini screw implant	Mini screw	Nano-indentation testing (hardness and elastic modulus) on maxillae and mandible of 4 beagle dogs folloiwng immediate loading. Force delivered by NiTi coil springs between 12 pairs of mini screws. 16 pairs were unloaded controls	NiTi coil spring between 2 TADs	150g	150g	Cortical and trabecualar bone hardness and elastic modulus peri-implant region	nanoindentation for bone hardness / density around TAD	The mean values for the hardness and elastic modulus of bone in the posterior region were generally higher in mandibles than in maxillae and were higher in cortical bone than in trabecular bone.2.The trabecular bone near the implant–bone interface on the compression side showed significantly greater hard-ness than that in other location	Greater hardness values on compression side		none reported
	54	Effect of loaded orthodontic miniscrew implant on compressive stresses in adjacent periodontal ligament	Albogha	Yes	2019	Asia - East Asia (China,Japan, Korea's etc)	Orthodontic	Simulation	Simulation - Computer Modelling	Other	Biomechanical/Mechanical	Periodontium (not including bone)	11 to 29	Computer modelling - Finite Element Analysis (FEA) or similar	Mini screw	Mini screw	FEA models built to assess effect on PDL stress of proxmity of miniscrews under loading	FEM Intrusion force from TAD to molar	1 2 3 4 N	2N	PDL stresses and bone density	PDL stress distribution	Three factors were found to determine the stresslevels in the PDL close to loaded MSIs: the alveolarbone properties, force magnitude, and distance of theMSI to the PDL.A minimum distance of 1 mm between the MSI andadjacent roots is required to avoid root resorption inmost patients.Special attention should be paid in patients withstrong alveolar bone elastic properties, as thesepatients show more …	risk zone smaller as TAD more distant
	55	Effective en-masse retraction design with orthodontic mini-implant anchorage: a finite element analysis	Sung	Yes	2010	Asia - East Asia (China,Japan, Korea's etc)	Orthodontic	Simulation	Simulation - Computer Modelling	Space Closing/retraction, Intrusion	Biomechanical/Mechanical	Dentition, Periodontium (not including bone)	Up to 10	Computer modelling - Finite Element Analysis (FEA) or similar	Micro implant, OMI	Mini screw	The strategic design of an appliance for correcting a bialveolar protrusion by using orthodonticmini-implant anchorage and sliding mechanics must take into account the position and height of the mini-implant, the height of the anterior retraction hook and compensating curve, and midline vertical traction. Inthis study, we used finite element analysis to examine effective en-masse retraction with …	FEA of molar intrusion using TADS at different angles of insertion	200g retraction, 50/100g intrusion	200g	Displacement of teeth in 3 dimesnions and stress	stress in bone around TAD	or the 0-mm CC and ARH condition, the centraland lateral incisors and the canine were tippedlingually in all 3 models. As the height of theARH increased, lingual tipping of the central andlateral incisors was reduced. With the 3-mm CC,the canine axis reached its original axis, but therewas no effect on the central incisor axis in anymodel.2. In the system with 0.01630.022-in SS wire and5-mm ARH, …	displacement / stress increased with angulation , least at 90 degerees		none reported
	56	Effectiveness of mini implants in three-dimensional control during retraction - a clinical study	Victor	Yes	2014	Asia - South (India, Pakistan, Bangladesh, Afghanistan etc)	Other	Human	Clinical - Interventional RCT	Space Closing/retraction	Radiographic	Dentition	11 to 29	Child/Adolescent AND Adult	Micro screw, Mini screw	Mini screw	Comparison of retraction of upper labial segment. Group 1 - mini screw placed between 2nd premolar and molar roots buccaly and NiTi closed coil spring v control group (Niti closed coil between molar anchor unit and labial segment).	Space closing / retration with MBT FA & coil spring with or without TAD	150g	150g	Vertical position and torque control of incisors, tipping and vertical control og molars	Incisor torque, molar tip (anchorage loss), vertical control (cephalometric)	The implant provides an excellent three-dimensional control of the anterior and posterior segment during retraction when compared to the conventional mode of anchorage. The following advantages are cited: The torque control between the Groups is comparable.1.The tip control of molar is better in the implant Group.2.True intrusion is possible with the implant Group.3.Vertical control of the molar …	no diff incisor toque, less molar tip in TAD, molar intrusion in TAD	Mild distal tipping of molars associated with mini screw whilst spacing closing	distal molar tipping in TAD group
	57	Effects of different types of tooth movement and force magnitudes on the amount of tooth movement and root resorption in rats	Nakano	Yes	2014	Asia - East Asia (China,Japan, Korea's etc)	Orthodontic	Animal	Animal - Interventional	MD Tipping (single tooth movement)	Histological, Radiographic	Dentition	30 to 49	Rat	Mini screw	Mini screw	Tipping v bodily movement - 2 groups set up - 1 for tipping movement, the other for bodily movement. Each group sub-divided into 4 representing a range of forces applied. Mini screw and NiTi closed coil used to deliver range of forces. Super imposition of Micro-CT used to analyse tooth movement. Electron microscope used to analyse root resorption	Tipping or bodily movement of molars from TAD in ant palate with coil springs	10, 25, 50, 100g	10, 25, 50, 100g	Amount of tooth movement, amount of root resoprtion	Tooth movement (3D CT); root resorption (SEM)	The amount of tooth movement decreased with theapplication of excessive force in both the tipping andbodily tooth movement groups. Conversely, root resorption increased as the appliedforce magnitude increased in both tipping and bodilymovement of the maxillary first molar in rats	Tooth movement decreased with increasing force, root resorption increased with increasing force	DB says root resorption should not be inlcuded since all intrusive mechanics cause root resorption. It would be different if the study showed TAD's cause more intrusion that other mechanics - but it doesn’t	none reported
	58	Effects of immediate orthodontic and orthopedic forces on peri-miniscrew bones: histomorphologic and histomorphometric assessment in dogs	Rismanchian	Yes	2012	Asia - West/Middle East (Iraq, Iran Morocco, Qatar, Saudi Arabia etc)	Other Dental	Animal	Animal - Interventional	TAD - TAD	Histological	Bone	Up to 10	Dog - Other	Mini screw	Mini screw	18 mini screws placed in 3 dogs to give 3 groups - each dog has 6 mini screws. Force delivered was immediate on placement of mini scews and was NiTI coils. 2 of the mini scews in each dog were loaded with 300cN, 2 mini screws in each dod loaded with 600cN and 2 mini screws in each dog were unloaded controls. Study was 12 weeks, and NiTi coil springs re-activated after 6 weeks	TADs in max and md and niti coils stretched between	300cN, 600cN	300 / 600cN	Bone-mini scew contact, Peri-mini screw lamellar bone and woven bone. DB says bone density/pattern	Bone density / pattern; bone-implant contact	Higher bone-screw contact with loaded (300cN or 600cN) group but not statisically significant. Immediate loading does not adversely effect mini screw. No significant difference between pressure or tension sides. No significant difference in woven or lamellar bone formation. It can be concluded that application of orthodontic andorthopedic immediate forces on miniscrews will not his-tomorphometric…	No differences tension/compression; high/low force	DB says 1 screw lost	one screw lost due to loosening
	59	Effects of mandibular incisor intrusion obtained using a conventional utility arch vs bone anchorage	Aydogdu	Yes	2011	Rest of Europe (including Turkey)	Orthodontic	Human	Clinical - Interventional Other	Intrusion	Radiographic	Dentition, Skeletal Relationships, Soft Tissue (facial)	11 to 29	Child/Adolescent AND Adult	Mini screw	Mini screw	Mini screw/lower sectional fixed appliance v convntional ultility arch for lower incisor intrusion in deep bite case. NiTi closed coil springs used to deliver force for mini screw group	Intrusion arches vs Max intrusion arch + mand TADs for intrusion	60-80g for groip 1, 75g for group 2	TADs - 60-80g; Intrusion arches 75g	Lower incisor edge and centre of resistance positional change , and molar position change	Incisor intrusion; SNA/SNB,vertical ceph measuremnt	The incisor intrusion that was achieved using TAD-supported segmented archwire was no different thanthe movement achieved by the conventional intru-sion utility arch.NAs the mandibular molars were not included in theanchorage unit in the implant group, the onlydifference between the two methods involved molarmovement	Only between group diff in lower molar vertical	DB says 4 failed	4 screws mobile
	60	Effects of mechanical vibration on miniscrew implants and bone: Fem analysis	Pasaoglu	Yes	2019	Rest of Europe (including Turkey)	Orthodontic	Simulation	Simulation - Computer Modelling	Other	Biomechanical/Mechanical	Bone	Up to 10	Computer modelling - Finite Element Analysis (FEA) or similar	Mini screw	Mini screw	3 FEA models - each model involved minscrew and a simualated retraction force +/- vibration loaded onto the miniscrew.	Simulated effect of vibration on TAD	150gf, 150gf + 30Hz, 150gf + 111Hz	150g	Von mises stress aroiund minescrew		The stress distribution on the miniscrew was located on the neck region and the highest stress levels were with the force only group. Vibration mat reduce the peri-implant loading of the bone and stress levels on the miniscrews
	61	Effects of miniscrew location on performance of distalization appliance (iPANDA)	Sukjamsri	Yes	2016	Asia - SE Asia (Indonesia, Vietnam, Thailand, Singapore, Malaysia etc)	Engineering	Simulation	Simulation - Computer Modelling	Distalisation	Biomechanical / mechanical	Bone	Up to 10	Computer modelling - Finite Element Analysis (FEA) or similar	Mini screw	Mini screw	FEA of effect on screw and bone fo iPanda device	FEA of effect on screw and bone fo iPanda device	200g	200g	stress on bone in palate and screw	stress on bone in palate and screw	stress concemtrates on more posterior screw, anterior palate best location	stress concemtrates on more posterior screw, anterior palate best location	none reported	none reported
	62	Effects of orthodontic mini-implant position in the dragon helix appliance on tooth displacement and stress distribution: A three-dimensional finite element analysis	Kim	Yes	2011	Asia - East Asia (China,Japan, Korea's etc)	Orthodontic	Simulation	Simulation - Computer Modelling	Other	Biomechanical / mechanical	Dentition	Up to 10	Computer modelling - Finite Element Analysis (FEA) or similar	OMI	Mini screw	FEA of OMI supported spring to correct local scissor bite	FEA of OMI supported spring to correct local scissor bite	200-250g	200-250g	stress in tooth and TAD	stress in tooth and TAD	effective mechanics for scissor bite corection	effective mechanics for scissor bite corection	none reported	none reported
	63	En-masse Retraction of the Maxillary Anterior Teeth by Applying Force from Four Different Levels - A Finite Element Study	Chetan	Yes	2014	Asia - South (India, Pakistan, Bangladesh, Afghanistan etc)	Other	Simulation	Simulation - Computer Modelling	Space Closing/retraction	Biomechanical/Mechanical	Dentition	Up to 10	Computer modelling - Finite Element Analysis (FEA) or similar	Implant	Mini screw	A Finite Element Model of maxillary dentition along with alveolar bone, brackets and wire was developed with defined material properties. The model was analysed to calculate the displacement when force was applied from different levels. To find out if it is possible to control maxillary anterior teeth in sagittal and vertical plane during retraction by altering the vertical levels of force applic…	FEA of enmasse retraction with different screw positions - hi and lo	150g each side	150g/side	Displacments of crown and root	tooth movement	From all points of force application, anterior teeth tipped lingually in the sagittal plane, whereas in the vertical plane extrusion was seen when retracted from molar hook and intrusion was seen when retracted from implants. For every mm of apical displacement of implant, the retraction component of force reduces approximately by around 1% and intrusion component of force increases approximately…	distal and vertical forces vary with force direction		none reported
	64	Evaluating Stress Distribution Pattern in Periodontal Ligament of Maxillary Incisors during Intrusion Assessed by the Finite Element Method	Salehi	Yes	2015	Asia - West/Middle East (Iraq, Iran Morocco, Qatar, Saudi Arabia etc)	Other	Simulation	Simulation - Computer Modelling	Intrusion	Biomechanical/Mechanical	Periodontium (not including bone), Dentition	Up to 10	Computer modelling - Finite Element Analysis (FEA) or similar	Mini screw	Mini screw	Finiteelementmodelofmaxillarycentralincisortofirst premolarwasgeneratedbyassemblingimagesobtainedfromathree-dimensional modelofmaxillarydentition.Fourdifferentconditionsofintrusionmechanicswere simulatedwithdifferentplacementsitesofminiscrewsaswellasdifferentpointsof forceapplication	FEA of varied TAD position for upper incisor intrusion	25g	25g per screw	Stress and displacment	force distribution on anterior teeth and PDL	Inallmodels,thehigheststressmagnitudewaspro-ducedneartheapexofthelateralincisoronthepalatal surface. In all 4 models except the first the lateral incisor experienced more labial displacement and relative intrusion than the central. The maximum absolute and relative intrusion was identifed in the first midel	labial foreces greater than intrusive, force concentrated at apex		none reported
	65	Evaluating the effects of consolidation on intrusion and retraction using temporary anchorage devices-a FEM study	Namburi	Yes	2017	Asia - South (India, Pakistan, Bangladesh, Afghanistan etc)	Orthodontic	Simulation	Simulation - Computer Modelling	Space Closing/retraction	Biomechanical/Mechanical	Dentition, Bone, Periodontium (not including bone)	11 to 29	Computer modelling - Finite Element Analysis (FEA) or similar	Mini implant	Mini screw	12 FEA models built with variations in the number of minscrews (2 or 3), height of the miniscews and dffierent force levels with and without consolidation	em masse retraction using TADs at differnent heights to assess forces + ant TAD for intrusion	60g anterior minscrews , 120 g (posterior minscrews)	120g / 60g (midline TAD)	Teeth displacement and stress in PDL/Bone	stress distribution in pdl, bone, tooth diplacement	Bodily movement was observed when implant wasplaced at 10-mm height in both group I and group II,this seems to be the ideal height for bilateral implantposition for retraction of the anterior teeth. In three implant system, more intrusion is seen thantwo implant system. The three implant system isbetter for intrusion of the anterior teeth.3. The stresses in PDL are more in the two implantsystem t…	Cosolidation produced more favourable foreces / movement	labial flaring if teeth not consolidated.
	66	Evaluation of Dentoalveolar and Dentofacial Effects of a Mini-Screw-Anchored Pendulum Appliance in Maxillary Molar Distalization	Kircali	Yes	2018	Rest of Europe (including Turkey)	Orthodontic	Human	Clinical - Interventional Other	Distalisation	Radiographic, Study Model (cast or digital)	Dentition, Skeletal Relationships	11 to 29	Child/Adolescent (17 or younger)	Mini screw	Mini screw	Mini screw anchored pendulum appliace used to distalise maxillary posterior segments for a series of patients. Some patients had upper 8's removed to faciliate distalisation (if the 8 development was such that it was below the trifucation of the 2nd molars). Springs on the pendulum were activated by bending at 90 degrees and delivering 250 g force.	Molar distalisation with TAD supoerted pendulum appliance	250 g per side	250g	13 angular and 14 linear on ceph and 2 angular and 2 linear measurements on study casts. These inlcude - SNA, SNB, SN/GoGn, position of upper molars, premolars and incisors, OJ,OB change, intermolar change and molar rotations.	Molar tooth movement	In this study, we aimed to evaluate the dentialveolar and dento-facial effects of a pendulum appliance using two occlusal rests on maxillary first premolars and one mini-screw anchorage in the maxillary molar distalization. The following results were obtained:•Maxillary first and second molar distalization was achieved with spontaneous second premolar distalization.•Mesialization of anchorage uni…	distal movemnt with tipping and intrusion	Molar distal tipping and intrusion, premolar tipping and intrusion and increase in sagittal position of incisors, increase in intermolar width	decreased face height due to molar intrusion
	67	Evaluation of Mini Plates Anchorage With Forsus Fatigue Resistant Device	NCT02475785	Yes	2019	Africa (Egypt, South African countries etc)	Trial Register	Human	Clinical - Interventional RCT	Orthopaedic, Distalisation	Radiographic	Dentition, Skeletal Relationships, Soft Tissue (facial)	30 to 49	Child/Adolescent (17 or younger)	Mini plate	Mini plate	FFRD/miniplates v FFRD alone v untreated class II controls	Forsus Class 2 corrector with / without miniplate anchorage	Not stated	not stated	Mandibular length / Class 2 correction / incisor inclination / facial convexity / lip / chin	Mandibular length / Class 2 correction / incisor inclination / facial convexity / lip / chin	not reported (trial registration)	not reported (trial registration)	not reported	not reported
	68	Evaluation of stress patterns on maxillary posterior segment when intruded with mini implant anchorage: A three-dimensional finite element study	Pekhale	Yes	2016	Asia - South (India, Pakistan, Bangladesh, Afghanistan etc)	Orthodontic	Simulation	Simulation - Computer Modelling	Intrusion	Biomechanical/Mechanical	Dentition, Periodontium (not including bone)	Up to 10	Computer modelling - Finite Element Analysis (FEA) or similar	Mini implant	Mini screw	A computer stimulation of three‑dimensional model maxilla with all teeth, PDL, bone, mini‑implants, brackets, arch wire, force element, and transpalatal arch was constructed on the basis of average anatomic morphology. Finite element analysis was done to evaluate the amount of stress and its distribution during orthodontic intrusive force.	FEA of implant intrusion of post teeth	300g total	300g intrusion - 100g per TAD	streas and displacement of teeth	stress in PDL and teeth	Increased Von Mises stress values were observed in mesio‑cervical region of first molar. The middle third of second premolar and second molar and regions adjacent to force application sites also showed relatively high stress values. Minimum stress values were observed in apical region of first premolar as it is away from force application. Conclusion: Using three mini‑implant and transpalatal arc…	intrusion can be achieved with even stress distributon with this set up		none reported
	69	Evaluation of the effects of miniscrew incorporation in palatal expanders for young adults using finite element analysis	Seong	Yes	2018	Asia - East Asia (China,Japan, Korea's etc)	Orthodontic	Simulation	Simulation - Computer Modelling	Expansion - RME	Biomechanical/Mechanical	Dentition, Bone	Up to 10	Computer modelling - Finite Element Analysis (FEA) or similar	Mini screw	Mini screw	FEA analysis comparing 3 types of non surgical RME - coventional (tooth borne/mucsao borne), bone-borne, miniscrew assisted	Expansion with RME, TAD anchored RME and Hybrid RME	10 lbs	maximum 10lb	Stress distribution across palatal suture, displacement of teeth	Stress in sutures, displacement of teeth	The results showed that C-RPE induced the greatest stress along the frontal process of the maxilla and around the anchor teeth, followed by the suture area, whereas B-RPE generated the greatest stress around the miniscrew, although the area was limited within the suture. Compared with the other appliances, MARPE caused relatively even stress distribution, decreased the stress on the buccal plate …	hybrid gave best general distribution of forces, TAD only high localised forces		none reported
	70	Experimental determination of optimal force system required for control of anterior tooth movement in sliding mechanics	Sia	Yes	2009	Asia - East Asia (China,Japan, Korea's etc)	Orthodontic	Human	Clinical - Interventional Other	Space Closing/retraction	Biomechanical/Mechanical	Dentition	Up to 10	Adult (18 or older)	Mini plate	Mini plate	3 subjects had magnets and sensors placed labial and palatally to the UR1. Vertical retraction arm with different heights soldered to archwire anteriorly. Mini plates placed at zygomatic processs bilaterally and also had adjustable arm. NiTi closed coil springs attached between the mini plate arm and the anterior retraction arm such that the Niti spring was level with occlusal plane.	TAD to AW hook Niti coil for incisor retraction	1.5N	1.5N	Centre of rotation on maxillary central incisor, and height of retraction arm.	Tooth displacement with different force set-ups	The height of the retraction force on the power armcould modify the location of the center of rotation ofthe anterior teeth during anterior space closure withsliding mechanics. Thus, to know and apply the correctheight of the retraction force on the power arm is thekey to efficient anterior tooth retraction. It was esti-mated that, during anterior tooth retraction in AngleClass II Division 1 malo…	Power arm length changes tooth displacement		none reported
	71	Extruded upper first molar intrusion: Comparison between unilateral and bilateral miniscrew anchorage	Sugii	Yes	2018	S America	Orthodontic	Simulation	Simulation - Computer Modelling	Intrusion	Biomechanical/Mechanical	Dentition, Bone, Periodontium (not including bone)	Up to 10	Computer modelling - Finite Element Analysis (FEA) or similar	Mini screw	Mini screw	FEA analysis of 3 methods to intrude upper firsr molar - Tad to buccal side of molar, Tad to palatal side of molar, bilateral force from Tad to molar.	Intrusion force to molar from bucccal or palateal or both TAD	4N	4N	Streses in bone, PDL and teeth	Stress distribution in PDL	This FEA simulation could provide the following conclusions: Unilateral force unleashed higher stress in root apex and higher evidence for dental tipping directed to mini-implant site; the bilateral force pro-moted a more homogeneous stress distribution with-out evidence of dental tipping. Bilateral intrusion technique suggested a vertical movement of intrusion and lower probability of root apex …	best intrusive force with buccal and palatal TAD
	72	Factors controlling anterior torque with C-implants depend on en-masse retraction without posterior appliances: biocreative therapy type II technique	Mo	Yes	2011	Asia - East Asia (China,Japan, Korea's etc)	Orthodontic	Simulation	Simulation - Computer Modelling	Space Closing/retraction, Intrusion	Biomechanical/Mechanical	Dentition	Up to 10	Computer modelling - Finite Element Analysis (FEA) or similar	Mini implant	Mini screw	FEA model investigating the relationships between intrusion/retraction forces and height of anterior hook when retracting upper labial segment en masse using mini screw (C-implant), overlay intrusion arch wire and and anterior sectional archwire. This combination of mechanics was called Biocreative theraphy type II	Implant to segmetned intrusion / retraction archwire	150g retraction, 70,80,90g intrusion	70,80,90g intrusive force; 150g retraction	Positional change (inclination and vertical) of upper labial segment	Simulated tooth movement	Finite element studies demonstrated that variationsof the height of the ARH and the amount of intru-sion force produced measurable effects on the incli-nation and vertical position of the incisors duringen-masse retraction.2. With a 70-g intrusion force and a 1-mm high hook,the maxillary central incisors displaced lingually ina controlled tipping pattern. Increasing the hookheight to 4 mm produce…	Movement depends on force / direction combination	Extrusion of canine in certain circumstances	counterclockwise movemnt of ant segment, canine extrusion
	73	Finite element analysis of mandibular molar protraction mechanics using miniscrews	Nihara	Yes	2014	Asia - East Asia (China,Japan, Korea's etc)	Orthodontic	Simulation	Simulation - Computer Modelling	MD (single tooth movement)	Biomechanical/Mechanical	Dentition	Up to 10	Computer modelling - Finite Element Analysis (FEA) or similar	Mini screw	Mini screw	A three-dimensional mesh model of the right posterior segment of the mandible was developed from cone beam computed tomography data from a patient missing a first molar. Protraction appliances were constructed using computer-aided design software and integrated with finite element software. After mesh generation, a total of 80 loading conditions were simulated by altering the extension arm length…	FEA of TAD to molar for protraction / mesial moveemnt with varied TAD placement and hook length	2N	0.5,1.0,1.5N	MD tipping, BL tipping and rotation of the lower 2nd molar	Moalr movement	As the length of the extension arm increased, mesial tipping decreased, rotation decreased, and buccolingual inclination remained the same without lingual traction force. Lingual traction reduced rotation but increased tipping. Similar trends were observed in all situations despite of the height of the miniscrew. The height of the miniscrew is not as critical in affecting tooth movement during ma…	Hook / arm length influenced amount of mesial tipping - long arm best		Rotational cahnges (minimised with afdditional lingual force byut then more tipping
	74	Finite element analysis of maxillary incisor displacement during en-masse retraction according to orthodontic mini-implant position	Song	Yes	2016	Asia - East Asia (China,Japan, Korea's etc)	Orthodontic	Simulation	Simulation - Computer Modelling	Space Closing/retraction	Biomechanical/Mechanical	Dentition	Up to 10	Computer modelling - Finite Element Analysis (FEA) or similar	OMI	Mini screw	FEA model to identify how the change in force system (at M1 initial set up, and M2 when extraction space nearly closed) affects tooth displacement and occlusal plane as well as tooth angualtion whilst varying anterior retraction height ARH, and OMI height	FEA of tooth movement and occlusal plane in enmasse retraction with hi and lo TAD location	200g bilateral	200g/side	Tooth displacement	tooth movement and occ plane change	In M1 under low and high OMI position, the tips of the max incisors and MB cusp of max molars extruded. The extrusion decreased as ARH length decreased. Interestingly the root apex of the max incisor intruded. The root apex of max molar extrused. In M2 with high OMI, intrusion of incisors and molars occurred regardless of ARH . The intruson amount was more when ARH was -ve 1 ie pointing down occl…	Tooth movement varied with TAD location and hook length	Root apex of max incisor intuded whilst the crown extuded at the same time - due to tipping of occlusion plane ie the max incisor intuded generlly but the occlusal plane tipped down so looks like crown extuded	Occlusal plane clockwise rotation woth lo and counter-clockwise with hi TAD placement
	75	Force direction using miniscrews in sliding mechanics differentially affected maxillary central incisor retraction: Finite element simulation and typodont model	Ruenpol	Yes	2019	Asia - SE Asia (Indonesia, Vietnam, Thailand, Singapore, Malaysia etc)	Other Dental	Simulation	Simulation - Computer Modelling, Simulation - Laboratory/ in-vitro investigation	Space Closing/retraction	Biomechanical/Mechanical	Dentition, Periodontium (not including bone)	Up to 10	Computer modelling - Finite Element Analysis (FEA) or similar, Lab - Typodont	Mini screw	Mini screw	A typodont model and 3-dimensional FE were used to simulate enmasse anterior teeth retraction in sliding mechanics. The lever arm and the miniscrew posi-tions were varied to change the force direction. The maxillary central incisor displacementwas recorded and analyzed. NiTi closed coil spring used to deliver force	Anterior retractuion via 7mm/9mm power arms on typodont set-up and FE model	2N, 200g	200g	Vertical position change central incisior (typodont model), incisor/apical position change in sagittal and vertical plane (FEA model)	incisor tooth movement, PDL strain	The typodont results revealed that miniscrew vertical position and lever arm heightaffected the type of tooth movement. The best control in the vertical plane was achievedby a 7 mm lever arm height and miniscrew 9 mm from the archwire. When the lever arm heightand miniscrew were 7 mm from the archwire, the tooth extruded. When the lever arm heightwas 9 mm and the miniscrew was 7 or 9 mm from the …	vertical change varied with power arm length		none reported
	76	Friction Versus Frictionless Mechanics During Maxillary En-masse Retraction in Adult Patients	NCT03261024	Yes	2017	Africa (Egypt, South African countries etc)	Trial Register	Human	Clinical - Interventional RCT	Space Closing/retraction	Radiographic, Study Model (cast or digital)	Dentition, Soft Tissue (facial)	30 to 49	Adult (18 or older)	Mini screw	Mini screw	RCT - 2 parallel groups - friction v fritionless retraction (T-loop)	Proposed RCT of retraction mechanics with TAD anchorage		not stated	Incisor inclintion change, soft tissue profile change, molar anchorage loss	tooth movement
	77	Group distal movement of teeth using microscrew implant anchorage	Park	Yes	2005	Asia - East Asia (China,Japan, Korea's etc)	Orthodontic	Human	Clinical - Observational Descriptive	Distalisation	Radiographic, Study Model (cast or digital)	Dentition, Skeletal Relationships, Soft Tissue (facial)	11 to 29	Child/Adolescent AND Adult	Mini screw implant, Micro screw implant	Mini screw	1 group of subjects, observed at T=0 and T=1 for distalisation both maxilla and mandible arches. Distalisation delivered via mini screws and coil springs/SS lgature and elastic	Coil spring TAD to canine hook to distalise arch	<200g	less than 200g	Various dental, skeletal and soft tissue variables	Tooth movement, sk changes, lips as per ceph analysis	Significant difference in maxillary distalisation. No effect on anterior teeth. Maxiallry teeth showed slight intrusion. In mandible, distal tipping of the mand molars and distal movement of the mand anterior teeth was observed. Mand first premolars shoowed intrusion	distalisation achieved for whole arch		tooth tipping, tissue accumulation and pericoronitis
	78	Histomorphometric evaluation of alveolar bone turnover between the maxilla and the mandible during experimental tooth movement in dogs	Deguchi	Yes	2008	Asia - East Asia (China,Japan, Korea's etc)	Orthodontic	Animal	Animal - Interventional	M-D single tooth	Radiographic, Histological	Bone, Dentition	11 to 29	Dog - Beagle	Implant	Mini screw	single tooth tipping from TAD - Serial XR and histology	single tooth tipping from TAD - Serial XR and histology	200g	200g	tooth movemnt (XR) and BV and formation rate (Histology)	tooth movemnt (XR) and BV and formation rate (Histology)	BV & BFR different on comp / tension side of moving tooth and varies with time	BV & BFR different on comp / tension side of moving tooth and varies with time	none reported	none reported
	79	Histomorphometric evaluation of maxillary molar roots and surrounding periodontium following molar intrusion in rats	Choi	Yes	2014	Asia - East Asia (China,Japan, Korea's etc)	Orthodontic	Animal	Animal - Interventional	Intrusion	Histological	Bone, Dentition, Periodontium (not including bone)	30 to 49	Rat	TAD	Mini screw	4 experimental groups and 1 control group. TAD used with intrusion spring to intrude 1st and 2nd molar. 1 experimental group underwent 2 weeks of intrusion only, the rest underwent 2 weeks of intrusion follwed by different rentention regimes with bite blocks.	4 groups, Intrusive force via NiTi archwire from TAD to molars	0.49N	0.49N	Sucus depth, number of osteoclasts, root resorption area	Sulcus depth; osteoclast #; root resorption	resorption of the tooth root occurred during and after molar intrusion and that thesurrounding periodontium remodeled accordingly as tooth positions were altered,regardless of retention protocol. The sulcus depth increased without change to thealveolar crest during intrusion, but decreased with the apical movement of the alveolarcrest after intrusion. This indicates that the gingival sulcus deepe…	All increased during intrusion, sulcus depth and osteoclast # normalised after intrusion	DB says root resorption should not be inlcuded since all intrusive mechanics cause root resorption. It would be different if the study showed TAD's cause more intrusion that other mechanics - but it doesn’t	none reported
	80	Immediate loading of orthodontic mini-implants: a histomorphometric evaluation of tissue reaction	Luzi	Yes	2009	Rest of Europe (including Turkey)	Orthodontic	Animal	Animal - Interventional	TAD - TAD, MD (single tooth movement)	Histological	Bone	Up to 10	Animal - other	Mini implant	Mini screw	Although immediate loading of orthodontic mini-implants can be clinically successful, a lack of histological data exists. The present investigation was performed to evaluate, in an animal model, tissue reaction to immediate loading. Fifty orthodontic titanium mini-implants were inserted in four adult male monkeys at four time intervals. Forty-two devices were loaded with 50 cN super-elastic coil …	multiple TADs in mokeys some loaded TAD-TAD abd contro unloaded	50cN	50cN	BIC, BV/TV	BV & BIC	BV/TV around loaded mini-implants did not show any particular trend within the 3 month healing period, similar to unloaded implants. The healing pattern around the immediately loaded orthodontic mini-implants showed a trend to a decrease in BIC after 1 month followed by a progressive re-increase over time, while BIC in the unloaded controls was much lower at 1 week and progressively increased, bu…	no diff in BV with compression, loaded less BV and more BIC		4/50 loose implants remioved
	81	Indirect miniscrew anchorage: biomechanical loading of the dental anchorage during mandibular molar protraction-an FEM analysis	Holberg	Yes	2014	Rest of Europe (including Turkey)	Orthodontic	Simulation	Simulation - Computer Modelling	MD (single tooth movement)	Biomechanical/Mechanical	Bone	Up to 10	Computer modelling - Finite Element Analysis (FEA) or similar	Mini screw	Mini screw	Four finite element method (FEM) models of the right mandible were created using the morphologi-cal CT data of a 21-year-old male. All models were morphologi-cally identical, but they differed in anchorage type (dental anchor-age, direct miniscrew anchorage, indirect miniscrew anchorage with one anchor tooth, indirect miniscrew anchorage with two anchor teeth). To analyze the load on the dental a…	FEA of direct and indirect TAD anchorage for mesial moplar movement	1.5N	1.5N	Strain in bone	Stress in bone around premolar anchorage tooth	With indirect miniscrew anchorage, we observed that the effective strain at an average of 7.21 μstrain (one anchor tooth) or 6.57 μstrain (two anchor teeth) was almost as high as in pure dental anchorage where no miniscrew was used (mean 8.38 μstrain). In contrast, we noted significantly lower strain values in conjunction with direct miniscrew anchorage. We observed high-ly significant difference…	Least strain around premoalr when direct TAD anchorage used		High stress around premoalr with indirect anchorage support
	82	Initial forces experienced by the anterior and posterior teeth during dental-anchored or skeletal-anchored en masse retraction in vitro	Lee	Yes	2017	N America	Orthodontic	Simulation	Simulation - Laboratory/ in-vitro investigation	Space Closing/retraction	Biomechanical/Mechanical	Dentition	Up to 10	Lab - Typodont	Mini screw	Mini screw	Load cell experiement to analyse forces applied to max teeth for 3 scenarios - dental anchored retraction using posted archwire, miniscrew skeletal anchorge retraction using posted archwire, skeletal anchored retraction using power arms	OSIM En Masse retraction 3 groups (2 with simulated TADs)		Measured for each tooth and summed for ant and post teeth	Forces on maxiallry teeth in 3 dimensions	Force on teeth	All retraction methods produced sufficient forces toretract the anterior teeth during en masse retrac-tion.Skeletal anchorage reduced forces on posterior teethand introduced greater vertical forces on anteriorteeth.The addition of power arms during application ofskeletal anchorage reduced vertical forces on anteriorteeth, but created a localized moment in the archwire,generating canine extrusive …	Lateral incisors greatest retractuion force, negligible vertical forces, greater retraction forces with power arms, greater anchorage strain with conventional	Powers arms causes localised moment in arch wire causing canine extrusion	none reported
	83	Initial stress distribution of the maxillary anterior teeth, periodontal ligament and alveolar bone by different intruding loadings* a three-dimensional finite element analysis	Lu	Yes	2011	Asia - East Asia (China,Japan, Korea's etc)	Engineering	Simulation	Simulation - Computer Modelling	Intrusion	Biomechanical/Mechanical	Dentition, Periodontium (not including bone)	Up to 10	Computer modelling - Finite Element Analysis (FEA) or similar					0.5N	0.5-1.0N								Need full paper - ? Exclude non-English
	84	Intrusion of maxillary incisors by mini-screw anchorage of Angle Class II division 2 malocclusion cases	Al-Falahi	Yes	2012	Africa (Egypt, South African countries etc)	Orthodontic	Human	Clinical - Interventional Other	Intrusion	Radiographic	Dentition, Skeletal Relationships	Up to 10	Child/Adolescent (17 or younger)	Mini screw	Mini screw	Evaluated the effects of the upper incisor teeth intrusion by mini-screw placed between upper centrals on the amount of overbite and the effect of incisors intrusion on the dental and skeletal parameters, in class 2 div 2. NiTi closed coil connected from mini screw to arch wire to deliver force.	Incisor intrusion with TADs	80g	80g	True incisor intrusion can be achieved using x miniscrew anchorage.The axial inclination of upper incisors showed x minimal change during the application of intrusive force, which is considered clinically acceptable especially in cases with class II division 2 Angle’s classification with retroclined and over-erupted upper incisors.Root resoption was not detected as consequence of incisor intru. N…	Incisor, molar, skeletal changes		incisor intrusion with prclination, no molar change		2 pateints failed insertion of TADs
	85	Locating the center of resistance of maxillary anterior teeth retracted by Double J Retractor with palatal miniscrews	Jang	Yes	2010	Asia - East Asia (China,Japan, Korea's etc)	Orthodontic	Simulation	Simulation - Computer Modelling	Space Closing/retraction	Biomechanical/Mechanical	Bone, Dentition	Up to 10	Computer modelling - Finite Element Analysis (FEA) or similar	Mini screw	Mini screw	The three-dimensional (3D) finite element model included 12 teeth withtwo first premolars extracted. The DJR was modeled as a 3D beam element. Theminiscrew wassagittally placed between the second premolar and the first molar, and thevertical position of theminiscrew was established at five conditions: 6, 7, 8, 9, and 10 mm apicallyfrom the cervical line ofthe first molar. The length of the retrac…	FEA of ant teeth retraction with palatal TAD anchored retractor	200g per side	200g/side	von mises in teeth and surrouding bone	stress and tooth displacemnt	As the miniscrew was located apically, the stress spread out to the root apex and theadjacent alveolar bone. At the 8-mm level of miniscrews, a bodily-like parallel retraction could beobtained with DJR.Conclusion:In this study, the center of resistance of the six maxillary anterior teethretracted byDJR with palatal miniscrews was estimated to be 12.2 mm apically from the incisal edge of the centr…	tooth displacment varied with screw location		none reported
	86	Mandibular anterior intrusion using miniscrews for skeletal anchorage: A 3-dimensional finite element analysis	Gonzalez	Yes	2018	S America	Orthodontic	Simulation	Simulation - Computer Modelling	Intrusion	Biomechanical/Mechanical	Dentition, Periodontium (not including bone)	11 to 29	Computer modelling - Finite Element Analysis (FEA) or similar	Mini screw	Mini screw	14 scenarios simulated to assess simultaneous group intrusion of the mandibular teeth.	FEM Intrusion frorce from TADs to anterior teeth	80-100g	80g / 100g	PDL stress and Y axis anf X axis tooth displacement	PDL stress distribution	Simultaneous group intrusion of the mand teeth is possible by applying distointrusive vectors by inserting the miniscrews distal to canine roots and using double loading pointd on the archwore.	Stress pattern varies with loading pattern
	87	Maxillary anterior en masse retraction using different antero-posterior position of mini screw: a 3D finite element study	Hedayati	Yes	2016	Asia - West/Middle East (Iraq, Iran Morocco, Qatar, Saudi Arabia etc)	Orthodontic	Simulation	Simulation - Computer Modelling	Space Closing/retraction	Biomechanical/Mechanical	Dentition	Up to 10	Computer modelling - Finite Element Analysis (FEA) or similar	Mini screw	Mini screw	FEA analysis looking at various minscrew position and retraction hook heights, when retracting enmasse the upper anterior segment	FEM en masse retraction, 2 TAD positions and 4 hook lengths	150gm per side	150g/side	Tooth displacement	Tooth movement - crowna dn root tipping anterior teeth	clarified.When the mini screw was placed in the distal position(between the second premolar and first molar), the rota-tion of the anterior teeth segment increased while themovement in the vertical plane decreased.Increasing the length of the anterior power armdecreased the uncontrolled tipping of the anterior denti-tion, and with 9 mm of the power arm, bodily move-ment occurred.	Amount of tipping and vetrical cahnge varies with arm length		none reported
	88	Maxillary incisor retraction: Evaluation of different mechanisms	Ruellas	Yes	2013	S America	Orthodontic	Simulation	Simulation - Laboratory/ in-vitro investigation	Space Closing/retraction	Study Model (cast or digital)	Dentition	Up to 10	Lab - Typodont	Mini implant	Mini screw	3 groups set up on typodonts for anterior retraction, using different hrights of retracton hook, and soldered hooks or vertical loop. Retraction force delivered by pc or SS tie back	TAD + power chain v looped AW for incisor retraction	130gf	130g	Amount of extrusion of max anterior teeth, and amout of inclination of max anterior incisors	incisor tooth movement, PDL strain	Retraction of max incisors with PC and 3mm or 6mm hooks caused less extrusion and less palatal inclination than the vertical loop group. Due to relatioship of the applied force to the ant teeth centre of resistance	Less incisor extrusiuon with TADs		none reported
	89	Maxillary molar distalization with the dual-force distalizer supported by mini-implants: a clinical study	Oberti	Yes	2009	S America	Orthodontic	Human	Clinical - Interventional Other	Distalisation	Radiographic, Study Model (cast or digital)	Dentition, Skeletal Relationships	11 to 29	Child/Adolescent (17 or younger)	Mini implant, Mini screw	Surgical screw (usually SS with different head/threads)	Duel force distaliser used on 16 patients to distalise buccal segments.	Coil soring distaliser off nance with TADs	250-300g	250-300g	Vertical, sagittal, and angular changes of the 1st max molars, 2nd premolars and max incisors, mand plane angle	Max molar/premolar/incisor mvmt & FMPA	Signifcant distalisation achieved. No signifcant molar rotation, signifcant molat intrusion, max incisors retracted, mand plane angle rotated clockwise - not signifcant.	Molar distalisation 1.2mm/month for 5 months, premolars 4.2mm, inciosor retracted 0.5mm		none reported
	90	Maxillary molar distalization with the indirect Palatal miniscrew for Anchorage and Distalization Appliance (iPANDA)	Suzuki	Yes	2013	Asia - SE Asia (Indonesia, Vietnam, Thailand, Singapore, Malaysia etc)	Orthodontic	Human	Clinical - Observational Descriptive	Distalisation	Radiographic, Study Model (cast or digital)	Skeletal Relationships, Dentition	11 to 29	Child/Adolescent AND Adult	Mini screw implant	Mini screw	Pre-treatment, post-distalisation and post-treatment cephalometric analyses and study casts compared for 20 cases in which the IPANDA device used for molar distalisation, following extraction of 2nd max molar	iPANDA molar distalisation jig (2 palatal TADs)	100cN	100cN	Effectivness at Molar distalisation, and indirect anchorage	Molar distalization	The iPanda has shown to be effective, not only to distalize the maxillary molars, but also to provide skeletal anchorage to the maxillary molars throughout the orthodontic treatment. No significant change in inclination of molar or mandibular plane, or rotation of molar	1.4mm distalization/month	Slight molar intrusion and increase in inter molar width. DB says asymmetric distalisation.	asymmetric distalization
	91	Maxillary posterior intrusion mechanics with mini-implant anchorage evaluated with the finite element method	Cifter	Yes	2011	Rest of Europe (including Turkey)	Orthodontic	Simulation	Simulation - Computer Modelling	Intrusion	Biomechanical/Mechanical	Dentition	Up to 10	Computer modelling - Finite Element Analysis (FEA) or similar	Mini implant	Mini screw	The goal of this study was to evaluate the effects of 3 maxillary posterior intrusion mechanics withmini-implant anchorage by using the!nite element method.Methods:Finite element models were generated byassembling the images obtained by computed tomography and a laser surface scanner. For each posterior den-tal segment, a 300-g force was applied and distributed to the mini-implants in proportion …	FEA of different intrusion mecahnics with TADs buccal and palatal	300g total	300g to 350g to 450g	Tooth displacement	stress on root surfaces and tooth displacemnt	The most balanced intrusion and the most uniform stress distribution were obtained byconcurrent force applications from the vestibular and palatinal sides. In the models with transpalatal arches andbuccal force application, vestibular tipping movement and overall stress values were prominent. In all models,increased stress values were identi!ed at the apical region of the!rst premolar roots and a…	stress distribution varied with mechanical set up	Model with the single point of froce appliaction caused bowing of the adjcent teeth causing vestibular tipping. Also the models with TPA to support the intruded teeth, showed tipping	none reported
	92	Maxillary protraction using a hybrid hyrax-facemask combination	Nienkemper	Yes	2013	Rest of Europe (including Turkey)	Orthodontic	Human	Clinical - Observational Descriptive	Orthopaedic	Radiographic	Dentition, Skeletal Relationships	11 to 29	Child/Adolescent (17 or younger)	Mini implant	Mini screw	16 patients class III treated with hybrid hyrax expander and protraction face mask. The hyrax had bone born anchorage via 2 mini implants in ant palate, and toth borne via palatal arch. RME delivered.	Palatal TAD plus RME + Facemask	400g per side	400g / side	Various dental and skeletal ceph parameters	Skeletal and dental changes as per cephs	Signifcant improvement in AP direction. No vertical changes . No signifcant changes in incisor angle. Small amount of molar mesial movement	Maxillary protraction, no dental changes		none reported
	93	Maxillary protraction using orthodontic miniplates in correction of Class III malocclusion during growth	Eid	Yes	2016	Africa (Egypt, South African countries etc)	Orthodontic	Human	Clinical - Observational Comparative	Orthopaedic	Radiographic	Dentition, Skeletal Relationships	11 to 29	Child/Adolescent (17 or younger)	Mini plate	Mini plate		Min-plates with Class 3 elastic traction vs historical control	300, then 350 then 450g	300g to 350g to 450g	SNA, SNB, SNA, N-A-POG, incisor proclination, MP-SN angle	Skeletal and dental changes as per cephs	Significant sagittal skeletal improvements in treatment group. Counter clockwise rotation of mandibuar plane in both groups. Increase in maxillary incisor proclination in treatment group. Slight increase in mandibular proclination. Compared with growth of the untreated Class III control group,the BAMP approach induced a significant orthopedic maxillaryadvancement and restricted the mandibular gro…	max protraction and mand restraint achieved, upper inc proclined	No significant difference between both treatment and control grouos regarding palatal rotation.	none reported
	94	Measuring 3D-orthodontic actions to guide clinical treatments involving coil springs and miniscrews	Mencattelli	Yes	2017	Rest of Europe (including Turkey)	Other	Simulation	Simulation - Laboratory/ in-vitro investigation	Space Closing/retraction	Biomechanical/Mechanical	Dentition	Up to 10	Lab - other	Mini screw	Mini screw	Lab based measuring platform built to detect ortho forces/actions in 6 degress of freedom using load cells. System was callibrated and applied to 1 en-masse case simulating space closure using Niti coil and miniscrews.	Force sensor typodont to measure 3D forces, coil spring TAD to close spaces		measured forces reportesd	Forces on teeth during retraction AT ROOT LEVEL	moments		the device works!?
	95	Micro-CT and histologic analyses of bone surrounding immediately loaded miniscrew implants: comparing compression and tension loading	Nakagaki	Yes	2014	Asia - East Asia (China,Japan, Korea's etc)	Other Dental	Animal	Animal - Interventional	TAD - TAD	Radiographic, Histological	Bone	Up to 10	Dog - Beagle	Mini screw implant	Mini screw	10 mini screw implants placed in 3 dogs. Each pair loaded ie NiTi closed coil spring atached from one minisrew to its partner. microCT and scanning electron microscopy used for analysis. Mini screw loaded immediately, for 8 weeks	2 TADs with niti coil connecting	150g	150g	Bone mineral density,bone mineral content, bone volume	Bone density / volume; bone-implant contact	The bone mineralization of the compression region of cortical bone was significantly higher than that of the tension region.•The mean BIC values in cortical and trabecular bone at tension and compression regions were similar.•Immediate loading does not inhibit osseointegration of miniscrew implants but may stimulate bone mineralization.	Increased bone density on compression side		none reported
	96	Mini-implant anchorage for en-masse retraction of maxillary anterior teeth: A clinical cephalometric study	Upadhyah	Yes	2008	Asia - South (India, Pakistan, Bangladesh, Afghanistan etc)	Orthodontic	Human	Clinical - Interventional RCT	Space Closing/retraction	Radiographic, Study Model (cast or digital)	Dentition	30 to 49	Child/Adolescent AND Adult	Mini implant	Surgical screw (usually SS with different head/threads)	2 groups set up to investigate the efficency ig mini-implants as anchorage for en masse retration - mini implant v conventional anchorage	En masse retraction TAD vs conventional anchorage	150g each side	150g	Various dental factors associated with molar molar and incisor movements	Incisor and molar tooth movement	More molar anchorage loss with conventional group compared to the miniscrew group. No molar movement in mini screw group. No difference in the amount of incisor retraction bewteen the groups . Significantly more incisor intrusion with miniscrew group . Also molar intrusion observed with miniscrew group	More incisor and molar intrusion in TAD group, no diff in incisor retraction, more mesial moalr movement in conv group	Decrease in intermolar width in miniscrew group	none reported
	97	Mini-implant anchorage for maxillary canine retraction: A pilot study	Herman	Yes	2006	N America	Orthodontic	Human	Clinical - Interventional Other	MD (single tooth movement)	Radiographic, Study Model (cast or digital)	Dentition	11 to 29	Child/Adolescent AND Adult	Mini implant	Mini screw	Canine retraction with niti coil spring	Canine retraction with niti coil spring	150g	150g	Canine tooth movement	Canine tooth movement	1.3mm retraction / month	1.3mm retraction / month	20 TADs (51%) failed, 1 xs soft tissue	20 TADs (51%) failed, 1 xs soft tissue	Focused on stability and tad placement but we agreed to include
	98	Mini-implant and nance button for initial retraction of maxillary canines: A prospective study in cast models	Arantes	Yes	2012	S America	Orthodontic	Human	Clinical - Interventional RCT	MD (single tooth movement)	Study Model (cast or digital)	Dentition	11 to 29	Child/Adolescent AND Adult	Mini implant	Mini screw	Mini scew anchorage v Nance anchorage for retracting upper canines. Methods poorly described so unsure if mini screw was direct or indirect anchorage	Canine retraction with or without TAD	150cN per side	150cN	Positional change of MB cusp of right and left 1st molars	Canine tooth movement	After measuring and comparing models for the as-sessment of molars anchorage loss after canine initial retraction by means of two systems (mini-implants and Nance button) no statistically significant differ-ence could be observed between the two group. There was some loss of anchorge within each group, but not significant.	No diff		none reported
	99	Mini-screw implant or transpalatal arch-mediated anchorage reinforcement during canine retraction: a randomized clinical trial	Sharma	Yes	2012	Asia - South (India, Pakistan, Bangladesh, Afghanistan etc)	Orthodontic	Human	Clinical - Interventional RCT	Space Closing/retraction	Radiographic	Dentition	30 to 49	Child/Adolescent AND Adult	Mini screw implant	Mini screw	Mini screw/molar anchorge v TPA/molar anchorage when retacting upper maxillary anterior segment, 1st premolar extractions	Niti coil to retract canine Grp A from TAD. Grp B from Molars with TPA	150g	150g	Mesial upper molar movement	Molar mesial movement	This randomized clinical study has demonstrated thatduring maxillary canine retraction using pre-adjustedfixed appliances in cases with first premolar extraction:NMinimal mesial movement of the maxillary firstmolars was observed when mini-screw implants wereplaced and passively engaged prior to levelling andaligning.NApproximately 2.5 mm of mesial movement of thefirst molars was observed when usi…	More mesial movement in TPA group		none reported
	100	Miniscrew Composition, Transmucosal Profile, and Cortical Bone Thickness: A Three-dimensional Finite-element Analysis of Stress Fields	Yepez	Yes	2018	S America	Other Dental	Simulation	Simulation - Computer Modelling	Other	Biomechanical/Mechanical	Bone	Up to 10	Computer modelling - Finite Element Analysis (FEA) or similar	Mini screw	Mini screw	Lateral force applied to miniscrews of differing transmucosal profile and material. Also varied the cortical bone thickness	perpendicular stress to TAD with varying cortical bone thickness	3.5N	3.5N	Streses in bone	stress distribution in bone around TAD	Greater stress in thinner cortical bone. Stress distribution was concentrated at the mini-screw/cortical bone interface	highest stresses when TAD higher profile, thinner cortical bone
	101	Movement evaluation of overerupted upper molars with absolute anchorage: An in-vitro study	Romeo	Yes	2010	Rest of Europe (including Turkey)	Other Dental	Simulation	Simulation - Laboratory/ in-vitro investigation	Intrusion	Study Model (cast or digital)	Dentition	Up to 10	Lab - Typodont	Other	Mini screw	The aim of this study was to evaluate the movement of a typodont molar according to the biomechanical approach used with miniscrews. Study design: The study was conducted with four plaster models filled with typodont wax. In each model we used one absolute anchorage on the palatal side and another on the buccal side in different positions, thus generating four different biomechanical systems. A f…	wax typodont with overerupted molar and four intrusion set ups to compare effect	15o g	300g total	Tooth displacement	tooth displacement	A vertical movement of the molar was observed in all the models, with system 4 showing the greatest movement. Rotation in the occlusal plane only occurred in system 2, while in system 1 there was a change in the axial axis of 37 degrees.Conclusions: The anchorage site and the combination of forces applied may determine the resulting tooth movement	Site of TAD determines reultant tooth movement		tipping of tooth
	102	Numerical/experimental analysis of the stress field around miniscrews for orthodontic anchorage	Gracco	Yes	2009	Rest of Europe (including Turkey)	Orthodontic	Simulation	Simulation - Computer Modelling, Simulation - Laboratory/ in-vitro investigation	Other	Biomechanical / mechanical	Bone	Up to 10	Computer modelling - Finite Element Analysis (FEA) or similar, Lab - Photoelastic investigation	Mini screw	Mini screw	Photo-elastic and FEA of TAD in bone block	Photo-elastic and FEA of TAD in bone block	2N	2N	stress in bione around TAD	stress in bione around TAD	stress varies with screw length	stress varies with screw length	none reported	none reported
	103	Optimal loading conditions for controlled movement of anterior teeth in sliding mechanics	Tominaga	Yes	2009	Asia - East Asia (China,Japan, Korea's etc)	Orthodontic	Simulation	Simulation - Computer Modelling	Space Closing/retraction	Biomechanical/Mechanical	Dentition	Up to 10	Computer modelling - Finite Element Analysis (FEA) or similar	Mini screw, Mini plate	Mini screw	A 3D finite element method (FEM) was used to simulate en masseanterior teeth retraction in sliding mechanics. The degree of labiolingual tipping of the maxillarycentral incisor was calculated when the retraction force was applied to different heights of a powerarm set mesial or distal to the canine	FEA analysis of anterior tooth displacemnt with TAD retraction	150g	150g	Position of maxiallary labial segment	displancement of upper incisors	When the power arm was placed mesial to the canine, at the level of 0 mm (bracketslot level), uncontrolled lingual crown tipping of the incisor was observed and the anterior segmentof the archwire was deformed downward. At a power arm height of 5.5 mm, bodily movementwas produced and the archwire was less deformed. When the power arm height exceeded 5.5mm, the anterior segment of the archwire was…	tooth movemnt varies with force direction / hook length		none reported
	104	Patient-specific 3D finite-element analysis of miniscrew implants during orthodontic treatment	Ammar	Yes	2009	N America	Other	Simulation	Simulation - Computer Modelling	MD (single tooth movement)	Biomechanical/Mechanical	Dentition	Up to 10	Computer modelling - Finite Element Analysis (FEA) or similar	Mini screw	Mini screw	FEA from patient scan. Forces applied to miniscrew in various directions	FEA from CBCT to simulate canine reteraciutonm with TAD to demonstrate use in tereatment planning	1N	0.5, 1.0N	Stress in teeth	dis[placemnt / stress on tooth and stress in PDL	See paper	can be used to model forces in orthodontics		"abundance of observed local stress concentrations may have been caused by contact element inaccuracies or mesh coarsenes"		focus on individual pt modelling not forces / effects
	105	Photoelastic analysis of stress distribution in mandibular second molar roots caused by several uprighting mechanics	Abrao	Yes	2018	S America	Orthodontic	Simulation	Simulation - Laboratory/ in-vitro investigation	MD Tipping (single tooth movement)	Biomechanical/Mechanical	Bone	Up to 10	Lab - Photoelastic investigation	Mini screw	Mini screw	Photoelastic analysis of 4 Typodont set ups to simulate uprighting of lower 2nd molar using minscrew, T-loop, cantilever spring, open coil spring. Several forces apllied to each set up	4 different biomechanical set ups to upright lower second molar assessed by photoelastic optical fringes	50, 100, 150, 200 250 300g	50,100,150,200,250,300 g	Strain/strain distribution around mand 2nd molar. DB says Fringe pattern also	Fringe colour / pattern	Miniscrew produced least stress/strain on lower 2nd molar when uprighting, then opencoil, T-loopm then cantilever spring. All uprighting methods biologically acceptible if forces less or equal to 150g	Differences between mechanics in strain magnitude and patterns	High stress/strain delivered to the root vinicty of adjecent teeth esp with cantilever technique	Alows clinician to chose method with minor side effects (not described)			Had discussion regarding meaning of MB tipping (single tooth movement) . Agreed this means movement of 1 tooth which we know always happens by tipping. There is a difference between 'tip' as described by Andrews and tipping as a tooth movement. Discuss in my Phd thesis.
	106	Posterior Segment Intrusion Using Miniplates	NCT02674191	Yes	2016	Africa (Egypt, South African countries etc)	Trial Register	Human	Clinical - Interventional RCT	Intrusion	Clinical	Skeletal Relationships	11 to 29	Child/Adolescent AND Adult	Mini plate	Mini plate	Miniplates for molar intrusion	Miniplates for molar intrusion	not stated	not stated	Change in facial height	Change in facial height	not reported (trial registration)	not reported (trial registration)	not reported	not reported
	107	Quantification of intrusive/retraction force and moment generated during en-masse retraction of maxillary anterior teeth using mini-implants: A conceptual approach	Felicita	Yes	2017	Asia - South (India, Pakistan, Bangladesh, Afghanistan etc)	Orthodontic	Simulation	Simulation - Computer Modelling	Space Closing/retraction	Biomechanical/Mechanical	Dentition	Up to 10	Computer modelling - Other	Mini implant	Mini screw	Mathmatical modelling of en masse retraction varying the height of the minscrew and retraction arm	Mathematical modelling of forces in en masse retraction with TADs	212g	calculated from vector diagrams	Resolved force vectors and moments	moments	Optimum force for en-masse intrusion and retrac-tion using mini-implants is 212g per side.2. Forces applied at an angle of 5° to 16° to the occlu-sal plane produces force components within the physi-ologic limit. 3. An attachment placed between the lateral incisor and the canine result in lesser residual moments and is therefore a better biomechanically efficient system. 4. Different clinical out…	212g optimum force at 5-16 degs to occl plane		residual moments calculated
	108	Rate of intrusion of maxillary incisors in Class II Div 1 malocclusion using skeletal anchorage device and Connecticut intrusion arch	Kumar	Yes	2015	Asia - South (India, Pakistan, Bangladesh, Afghanistan etc)	Other	Human	Clinical - Interventional RCT	Intrusion	Radiographic	Dentition	30 to 49	Child/Adolescent AND Adult	Micro implant	Mini screw	Mini screw v Connecticut Intrusion arch for intrusuon of upper maxillary 2-2	fixed appliance incisor intrusion TAD vs Conneticut Arch	60g	60g	Rate and amount of maxillary incisor intrusion, Maxillary 1st molar position, maxillary incisor inclination	Incisor intrusion / tipping; molar movement	Rate and Amount of incisor intrusion significantly higher with miniscrew than CIA, molar position did not change significantly, mini scews intrusion did not change incisor inclination significantly. DB says less incisor tipping	More incisor intrusion, less inciosr tipping / molar extrusion in TAD group	CIA intrusuion of max incisors caused significant extrusion of molars and retroclination of max incisors . DB says more incisor flaring with CIA	Incisor tipping / flaring with Conneticut Arch			We record TAD type based on what it is designed for, rather than what it is used for. Therefore we can say that an IMF surgical screw can be used like at TAD and get same result
	109	Stress Appraisal with Simulation of en masse Absolute Intrusion of Maxillary Anteriors deploying Strategic Mini-implant Locations: A Finite Element Analysis	Padmawar	Yes	2012	Asia - South (India, Pakistan, Bangladesh, Afghanistan etc)	Orthodontic	Simulation	Simulation - Computer Modelling	Intrusion	Biomechanical/Mechanical	Bone, Dentition	Up to 10	Computer modelling - Finite Element Analysis (FEA) or similar	Implant	Mini screw	Finite element model was generated using FEM software ANSYS and, on the same model, two different analyseswere carried out for two groups with different points of force application as Group I consisted of two bilateral implants for en masse intrusionof maxillary anteriors and Group II consisted of a single mid implant	FEA of stresses around incisors and bone during anterior intrusion		not stated	Bone stress and tooth deformation	stress in teeth and surrounding bione	Soft and hard bones showed significantly high stress distribution in Group I as compared to Group II. The total tooth deformationwas found to be more with single point of force application which produced oblique force vectors.Conclusion: Stresses on the teeth are higher and distributed more evenly, when the point of force application is bilateral rather than a singlesource. Bilateral implants gen…	bilsteral sscrews more even distrubution than single mid-screw		none reported		? Exclude - no force stated
	110	Stress distribution and displacement by different bone-borne palatal expanders with micro-implants: a three-dimensional finite-element analysis	Lee	Yes	2014	Asia - East Asia (China,Japan, Korea's etc)	Orthodontic	Simulation	Simulation - Computer Modelling	Expansion - RME	Biomechanical/Mechanical	Dentition, Bone	Up to 10	Computer modelling - Finite Element Analysis (FEA) or similar	Implant, Micro implant	Mini screw	The aim of this study was to analyze stress distribution and displacement of the maxilla and teeth according to different designs of bone-borne palatal expanders using micro-implants. A three-dimensional (3D) finite-element (FE) model of the craniofacial bones and maxillary teeth was obtained. Four designs of rapid maxillary expanders: one with micro-implants placed lateral to mid-palatal suture …	FEA of four bone / tooth-bone borne expanders	0.25mm expnasion	0.25mm expansion	Stress and dental/bone displacement	stress distribution in maxilla / displacement of maxilla + max teeth	. All types exhibited downward displacement and demonstrated more horizontal movement in the posterior area. Type 3 showed the most transverse displacement. The rotational movement of dentoalveolar unit was larger in types 1 and 3, whereas it was relatively parallel in types 2 and 4. The stresses were concentrated around the micro-implants in types 1 and 3 only. Type 2 had the least stress concen…	Differeing patterns of stress / displacemnt with thte 4 designs		none reported
	111	Stress distributions in peri-miniscrew areas from cylindrical and tapered miniscrews inserted at different angles	Choi	Yes	2016	Asia - East Asia (China,Japan, Korea's etc)	Orthodontic	Simulation	Simulation - Computer Modelling	Space Closing/retraction	Biomechanical/Mechanical	Periodontium (not including bone), Bone, Dentition	Up to 10	Computer modelling - Finite Element Analysis (FEA) or similar	Mini screw	Mini screw	FEA analysis of stress around miniscrew at different placement angles and design, both on insertion and when loaded to represent en masse space closure	FEA of stress in bone, periodontium and teeth on screw insertion and en masse retraction using tapered and cylindrical screw designs	2N	2N	Stressess	Stresses in Bone, PDL and teeth	Stresses absorbed mostly by the cortical bone. Little stress transmitted to roots, PDL, cancellous bone. Tapered miniscrews causes more stress than cyclinrical. For both cylindircal and tapered miniscrews, placement as perpendiuclar as possible to the bone surface/long axis of tooth reduces the stress in the surrouding bone	Streses greatest in cortical bone and increased with angled insertion and tapered screw design		none reported
	112	Stress distributions of a bracket type orthodontic miniscrew and the surrounding bone under moment loadings: Three-dimensional finite element analysis	Ajami	Yes	2016	Asia - West/Middle East (Iraq, Iran Morocco, Qatar, Saudi Arabia etc)	Orthodontic	Simulation	Simulation - Computer Modelling	Other	Biomechanical/Mechanical	Bone	Up to 10	Computer modelling - Finite Element Analysis (FEA) or similar	Mini screw	Mini screw	FEA model of bone block and minscrew of a bracket type miniscrews of various lengths with the aim to evaluate the effects of moments and the combination of forces and moments	FEA of stress in bone around loaded miniscrews	100-800 grf-mm	100,200,300,44,800grf-mm + 100,200 horizontal forceStress in bone	Stress and defelction of the bone		As the moment magnitude increased, the pick stresses increased linearly. The existence of cancellous bonewas not significantly responsible for the stress distribution. The pattern of stress distribution did notchange by the length of the miniscrew.	Greater force greater stress, concntrated in cortical bone		none reported
	113	Surface strain distribution of orthodontic miniscrews under load	Shantavasinkul	Yes	2016	N America	Orthodontic	Simulation	Simulation - Laboratory/ in-vitro investigation	Other	Biomechanical/Mechanical	Bone	Up to 10	Lab - other	Mini screw	Mini screw	Thirty miniscrews with lengths of 6, 8, and10 mm were embedded into customized composite analog bone models. All miniscrews were inserted into thesimulated test bone 6 mm deep and loaded with the same force of 200 cN, creating different tipping moments atthe peri-implant bone surface. A digital image correlation technique was used to measure the resulting surfacestrain around the orthodontic mini…	Surface displacemnt (strain) analysis using spckle pattern analysis	2oocN	200cN compression and tension	Max principlal stress, min principal stress, shear strains	Distyortion - strain in simulated bone block	reater tipping momentsof miniscrews create greater maximum principal strain values, which have the potential to increase bone turn-over around the implant. Hence, miniscrews farther from the bone surface should be loaded with less force,whereas miniscrews loaded closer to the bone surface may sustain higher forces.	Strain diretly rel;ated to loading		none reported
	114	The Effect of Different Force Magnitudes on Maxillary Posterior Segment Intrusion - actual paper produced is called 'Force magnitude as a variable in maxillary buccal segments intrusion in adults with skeletal open bite	NCT02901678	Yes	2020	Africa (Egypt, South African countries etc)	Trial Register	Human	Clinical - Interventional RCT	Intrusion	Radiographic	Dentition	11 to 29	Child/Adolescent AND Adult	Mini screw	Mini screw	2 groups using infrazygomatic and palaltal mini screws to intrude buccal segments in AOB patients, with aim to see differecne between 2 different force levels. 1 group had 400g force, the other 200g intrusive force. NiTi coil springs used for force dleivery	Molar Intrusion with TAD and coil springs	200g and 400g	200g vs 400g	Posterior segment intrusion, and AOB closure	Molar intrusion, root resorption	No differecne btween the two force groups in terms of intrusion amounts, and AOB closure, but both groups has signifcant intrusion compared to baseline.	not reported (trial registration)	Tipping movements, and extrusion of lower posterior teeth and loosening of 2 mini screws which were replaced	not reported
	115	The difference of stress distribution of maxillary expansion using rapid maxillary expander (RME) and maxillary skeletal expander (MSE)-a finite element analysis	Hartono	Yes	2018	Asia - SE Asia (Indonesia, Vietnam, Thailand, Singapore, Malaysia etc)	Orthodontic	Simulation	Simulation - Computer Modelling	Expansion - RME	Biomechanical/Mechanical	Dentition, Bone	Up to 10	Computer modelling - Finite Element Analysis (FEA) or similar	Mini screw	Mini screw	3 FEA simualtions run to compare the difference between RME expansion v Max skeletal expansion across 3 different expanion amounts - 0.5mm, 1mm, 1.5mm	FEM RME with / without TADs, different # turns	States expansion distances not forces	NOT STATED	Various biomechanical properities	Stress distribution	Significant differemce on stress distribution between RME and Max skeletal expansion	Sig diffs between RME with and without TADs		none reported
	116	The effects of alveolar bone loss and miniscrew position on initial tooth displacement during intrusion of the maxillary anterior teeth: Finite element analysis	Cho	Yes	2016	Asia - East Asia (China,Japan, Korea's etc)	Orthodontic	Simulation	Simulation - Computer Modelling	Intrusion	Biomechanical/Mechanical	Dentition	Up to 10	Computer modelling - Finite Element Analysis (FEA) or similar	Mini screw	Mini screw	FEA models built to assess effect initial tooth movement and labial tilting , pure intrusion of the anterior max 6 teeth when varying the miniscrew and hook positions and when varyging perio bone loss	Upper incisor intrusion with varied TAD location and varied bone levels	100g	100g (50g / side)	Initial tooth displacement of ant max 6 teeth	Force / stress distribution on teeth roots	The degree of labial tilting increased with reduced alveolar bone height under the same load. When a miniscrew was inserted between the two central incisors, the amounts of medial-lateral and anterior-posterior displacement of the central incisor were significantly greater than in the other conditions. When the miniscrews were inserted distally to the canines and an intrusion force was applied di…	Force magnititude and direction on teeth varied with both TAD placement and (to a lesser extent) bone loss
	117	The effects of micro-implant assisted rapid palatal expansion (MARPE) on the nasomaxillary complex–a finite element method (FEM) analysis	MacGinnis	Yes	2014	N America	Orthodontic	Simulation	Simulation - Computer Modelling	Expansion - RME	Biomechanical/Mechanical	Bone, Dentition	Up to 10	Computer modelling - Finite Element Analysis (FEA) or similar	Micro screw	Mini screw	A three-dimensional (3D) mesh model of the cranium with associated maxillary sutures was developed usingcomputed tomography (CT) images and Mimics modeling software. To compare transverse expansion stresses in rapidpalatal expansion (RPE) and MARPE, expansion forces were distributed to differing points on the maxilla and evaluatedwith ANSYS simulation software	FEA of stress in bione and sutures with MARPE v conventional RME	800g	800g per side	Stresses in cranium and maxilla	stress in bone and sutures	The stresses distributed from forces applied to the maxillary teeth are distributed mainly along the trajectoriesof the three maxillary buttresses. In comparison, the MARPE showed tension and compression directed to the palate,while showing less rotation, and tipping of the maxillary complex. In addition, the conventional hyrax displayed arotation of the maxilla around the teeth as opposed to the…	differetn stress distribution MARPE v RME		none reported
	118	The efficacy of maxillary protraction protocols with the micro-implant-assisted rapid palatal expander (MARPE) and the novel N2 mini-implant-a finite element study	Moon	Yes	2015	S America	Orthodontic	Simulation	Simulation - Computer Modelling	Orthopaedic	Biomechanical/Mechanical	Bone, Skeletal Relationships	Up to 10	Computer modelling - Finite Element Analysis (FEA) or similar	Mini implant	Mini screw	A 3D cranial mesh model with associated sutures was developed from CT images and Mimics modelingsoftware. Utilizing ANSYS simulation software, protraction forces were applied at different locations and directions tosimulate conventional facemask therapy and seven maxillary protraction protocols utilizing the novel N2 mini-implant.Stress distribution and displacement were analyzed. Video animation…	FEA of SA RME/FM for maxillary protraction	1000g	1000g/side	Stresses and displacment of max/mand and occlusal plane	maxillary skeltal stress and movement	Remember, the centre of resistance of the maxillary complex changes with force driection and miniscrew position. By changing the vector of force and location of N2 mini-implant, the maxilla was displaced differentially.Varying degrees of forward, downward, and rotational movements were observed in each case. For brachyfacialpatients, anterior micro-implant-supported protraction at−45° or intermax…	Max movement varies with screw placement and force direction		Complex rotations occur
	119	The orthopaedic effects of bone-anchored maxillary protraction in a beagle model	Ito	Yes	2013	Asia - East Asia (China,Japan, Korea's etc)	Orthodontic	Animal	Animal - Interventional	Orthopaedic	Histological, Radiographic	Dentition, Skeletal Relationships, Bone	Up to 10	Dog - Beagle	Mini plate	Mini plate	2 groups - bone anchored intermaxillary traction v no traction. Traction delivered via mini plates and coil springs. Cephalometric analysis performed and histological analysis of sutures performed by using bone labelling/fluorescent microscopy	Intermaxillary III traction, plate - plate, with coil springs vs control	1.96N	1.96N	Various maxillary and mandibular cephalometric measurements, static histomorphometric parameters (BV/TV), dynamic histomorphometric parameters (MAR, BFR/BS)	Maxillary growth (ceph) changes, bone histology	cephalometric analysis indicated significant maxillary advancement and retroclination of maxillary incisors in traction group, with concomitant significant posterior relocation of the condyles and proclination of the mandibular incisors. In histological analysis, vigorous bone apposition at the zygomaticomaxillary suture was only detected in traction group	Maxillarry advancement in tx group; increased bone turnover / deposition in tx group		none reported
	120	The short-term treatment effects of face mask therapy in Class III patients based on the anchorage device: miniplates vs rapid maxillary expansion	Lee	Yes	2012	Asia - East Asia (China,Japan, Korea's etc)	Orthodontic	Human	Clinical - Observational Comparative	Orthopaedic	Radiographic	Dentition, Skeletal Relationships, Soft Tissue (facial)	Up to 10	Child/Adolescent (17 or younger)	Mini plate	Mini plate	Twenty patients were allocated into two groups according to theanchorage device: FM-MP group (n510; mean age511.261.2 years; miniplates in thezygomatic buttress area) and FM-RME group (n510; mean age510.761.3 years; bonded orbanded RME). The face mask was applied for 12 to 14 hours/day in both groups with a force of400 g/side directed 30udownward and forward from the occlusal plane. Lateral cepha…	TAD to Facemask vs RME to facemask	400g per side	400g per side	Various dental, skeletal and soft tissue variables	Cephalometric skeletal and dental	FM-MP therapy induced a remarkable advancementof the maxilla, less posterior repositioning andopening rotation of the mandible, and less proclina-tion of the maxillary incisors than FM-RME therapy	More max protrusion with TAD, more mandibualr rotation with RME	FM/RME group showed some clockwise rotation of mandible, labioversion of upper incisors (Remember that RME generates backward rotation since when it expands, the palatal molars drop down just like with quad helix, hence the vertical increases and mand rotates back ie clockwise. This is good for class3 cases since the patient wont be as class 3 when mand rotates back	significant max incisor tipping in RME group
	121	Three Dimensional Movement Analysis of Maxillary Impacted Canine: a Randomized Clincial Trial	NCT01717417	Yes	2012	Rest of Europe (including Turkey)	Trial Register	Human	Clinical - Interventional RCT	Extrusion	Radiographic	Dentition	11 to 29	Child/Adolescent AND Adult	Mini screw	Mini screw	Canine exposure and alignemnt - TAD v TPA for anchorage	Canine exposure and alignemnt - TAD v TPA for anchorage	not stated	not stated	Canine tooth movement, root resorption	Canine tooth movement, root resorption	not reported (trial registration)	not reported (trial registration)	not reported	not reported
	122	Three-dimensional analysis of maxillary protraction with intermaxillary elastics to miniplates	Heymann	Yes	2010	N America	Orthodontic	Human	Clinical - Observational Descriptive	Orthopaedic	Radiographic	Dentition, Skeletal Relationships, Soft Tissue (facial)	Up to 10	Child/Adolescent (17 or younger)	Mini plate	Mini plate	6 subjects, mini plates used in max and mand for class 3 correction using bone anchored maxillary protraction. Elastics delivered the force . 3D CBCT images used as superimposisitons	Maxilalry and mandibular mini-plates with class 3 traction	150g then 200g then 250g	150g increasing to 250g each side	Postional changes in various anatomical regions - anterior maxilla A point, zygomatic procesess, pogonion, condlyes, glenoid fosae.	Max and mand skeletal changes	The use of intermaxillary elastics from TADs improves skeletal relationships inmaxillary deficient Class III patients with minimal dentoalveolar compensation affectedtreatment response. Positive upper lip change . DB sats maxilla advanced, little change in glenoif fossa, and variable changes in mand	Maxilla advanced, varied cahnges in mand, little change in glenoid fossa	MMPA change was variable	none reported
	123	Three-dimensional analysis of the distal movement of maxillary 1st molars in patients fitted with mini-implant-aided trans-palatal arches	Miresmaeli	Yes	2015	Asia - West/Middle East (Iraq, Iran Morocco, Qatar, Saudi Arabia etc)	Orthodontic	Human	Clinical - Interventional Other	Distalisation	Study Model (cast or digital)	Dentition	11 to 29	Child/Adolescent AND Adult	Mini screw	Mini screw	The subjects in this clinical trial were 26 Class II patients. After the preparation of a complete set of diagnostic records, miniscrews were inserted between the maxillary 2nd premolar and 1st molar on the palatal side. Elastic modules connected to the TPA exerting an average force of 150−200 g/side parallel to the occlusal plane were applied. Cone-beam computed tomography was utilized to evalua…	Prospective cohort of molar distalisation using TADs connected to modufied TPA	150-200 g/side	150-200g/side	Movement of the max molar is three dimensions	molar distalisation, vertical changes	Max molars moved distally by an average of 2.3 mm. Non-signifcant rotation of max molars identifed. Intermolar width increased. Relative intrusion of the max molars seen, due to apical force vector	molars distalised 2.3mm in 6.8 months on average	Increase in intermolar width due to max molars being moved buccally	Moalr rotation aropund palate root
	124	Three-dimensional assessment of external apical root resorption after maxillary posterior teeth intrusion with miniscrews in anterior open bite patients	Al-Falahi	Yes	2018	Africa (Egypt, South African countries etc)	Orthodontic	Human	Clinical - Interventional Other	Intrusion	Radiographic	Dentition	11 to 29	Child/Adolescent AND Adult	Mini screw	Mini screw	1 group compared pre and post intrusion of all posterior teeth. Used miniscrews and PC for force	PC buccal TAD to AW plus TPA x 2	300g each side	about 300g	Amount if intrusion of posterior teeth and root resorption	Molar intrusion	All posterior had statisitcally significant EARR. Averge intrusion is 2.79mm	Max molar intruded 2.79mm in 5 months. All teeth had OIRR
	125	Three-dimensional assessment of mandibular and glenoid fossa changes after bone-anchored Class III intermaxillary traction	De Clerck	Yes	2012	N America	Orthodontic	Human	Clinical - Interventional Other	Orthopaedic	Radiographic	Skeletal Relationships, Bone, Soft Tissue (facial)	11 to 29	Child/Adolescent (17 or younger)	Mini plate	Mini plate	25 Class 3 patients treated with bilateral mini plates to deliver bone achored class 3 intermaxillary traction. CBCT scans taken pre and post, registered on stable structures - ant cranial fossa specifically cribiform plate. From this 3D images obtained	Maxilalry and mandibular mini-plates with class 3 traction	150g initial, then 200g after 1 month, then 250g after 3 months	150g increasing to 250g each side	Positional change of chin, condyle, ramus and Wits. DB says gleniod fossa aswell	changes in condyles, glenoid fossa, rami, soft tissue chin	Restriction of forward displacement of the chin can be obtained by a combinationof a slight swing-back of the ramus and closure of the gonial angle.2.There was no posterior rotation of the mandible or no temporary positional shift.3.There was a high correlation between modeling of the anterior and posterioreminences of the glenoid fossae and displacement of the opposing condylarsurfaces.4.There w…	condyles moved posteriorly, glenoid fossa remodelled posteriorly, minimal chanmge in chin		none reported
	126	Three-dimensional assessment of maxillary changes associated with bone anchored maxillary protraction	Nguyen	Yes	2011	N America	Orthodontic	Human	Clinical - Interventional Other	Orthopaedic	Radiographic	Dentition, Skeletal Relationships, Soft Tissue (facial)	11 to 29	Child/Adolescent AND Adult	Mini plate	Mini plate	25 Class 3 patients treated with bilateral mini plates to deliver bone achored class 3 intermaxillary traction. CBCT scans taken pre and post, registered on stable structures - ant cranial fossa specifically cribiform plate. From this 3D images obtained	Maxilalry and mandibular mini-plates with class 3 traction	100g initial, then 150g after 1 month, then 250g after 3 months	150g increasing to 250g each side	Positional change of maxillary incisors, maxilla, zygomas, upper lip and soft tissue nose	changes in maxillary structures	This 3D evaluation of the therapeutic effects of the bone-anchored maxillary protractionprotocol in Class III growing patients showed significant maxillary and zygomaticprotraction with hardly any skeletal rotational changes or dental compensation of themaxillary incisors. The soft-tissue changes were also significant and comparable, althoughevident only at the level of the upper lip	maxillary hard and soft tissues and dentition advanced	Minimal Clockwise rotation of mandible	none reported
	127	Three-dimensional finite element analysis of a newly designed onplant miniplate anchorage system	Liu	Yes	2016	Asia - East Asia (China,Japan, Korea's etc)	Other	Simulation	Simulation - Computer Modelling	Other	Biomechanical/Mechanical	Bone	Up to 10	Computer modelling - Finite Element Analysis (FEA) or similar	Mini plate, Mini screw	Mini plate, Mini screw	FEA model of a bone block and novel plate and fixation screw system was built to analyse the effectivness of the new miniplate design	FEA of stress in bone around novel design of miniplate	6N is forward and vertical directions	6N	Stress and deformation in bone and miniplate	Stress in bone	Stess grester when force applied in the vertical direction in resepct of the miniplate. The maximum defromation of cortical bone is greeater than cancellous bone. The greatst deformation of the device was on the miniplate itself.	new design acceptable		none reported		? Exclude - focus on design and stability / success
	128	Three-dimensional finite element analysis of maxillary protraction with labiolingual arches and implants	Liu	Yes	2015	Asia - East Asia (China,Japan, Korea's etc)	Orthodontic	Simulation	Simulation - Computer Modelling	Orthopaedic	Biomechanical/Mechanical	Dentition, Skeletal Relationships	Up to 10	Computer modelling - Finite Element Analysis (FEA) or similar	Mini plate	Mini plate	FEA of maxillary protraction for class 3 using traditional labiolingual arch and facemask, and implant-type protraction device with face mask. Elastics deliver force.	Maxillary protraction with and without implant	800g each side ie 1600g total	800g per side	Maxillary protraction	Stress distribution nephograms / maxillary displacement	After loading of the maxillary protraction modelwith the labiolingual arch, the maxilla underwentforward displacement, the maxillary anterior teethunderwent labial inclination, and the maxilla under-went counterclockwise rotation. These results weresimilar to the clinicalfindings, which suggested the reasonability and feasibility of the modeling.The labiolingual arch is suitable for skeletal Clas…	maxilla and maxillary dentition forwards displacemnt, maxilla counter clockwise rotation	DB says - difference in maxillary rotations between groups (this is the kind of thing he wanted to get out of this scoping review)	Clockwise rotation of maxilla and mandible in implant model			The older studies used less sophisicated techniques eg block of bone
	129	Three-dimensional finite element analysis of the craniomaxillary complex during maxillary protraction with bone anchorage vs conventional dental anchorage	Yan	Yes	2013	Asia - East Asia (China,Japan, Korea's etc)	Orthodontic	Simulation	Simulation - Computer Modelling	Orthopaedic	Biomechanical/Mechanical	Bone, Dentition, Skeletal Relationships	Up to 10	Computer modelling - Finite Element Analysis (FEA) or similar	Mini screw	Mini screw	The aim of this study was to explore the biomechanical effects on the craniomaxillary complex ofbone anchorage and dental anchorage during maxillary protraction.Methods:We established 2!nite elementmodels. One simulated maxillary protraction with dental anchorage in the maxillary!rst molars and the other withbone anchorage in the infrazygomatic buttresses of the maxilla. The magnitude of the appl…	FEA of maxillary FM protraction molar or TAD anchored	500g protraction force	500g/side	Displacment and von mises stress	maxillary displacement	The!nite element model of the craniomaxillary complex could displace in an almost translatory mannerwhen the force direction was about 20in the bone anchorage model and about 30in the dental anchoragemodel. The nodes representing the sutures at the back of the maxilla showed greater stress in the bone anchor-age model than in the dental anchorage model in the same force direction. It is the oppos…	Max displacemnt varied with direction of force		varying rotational cahnges observed
	130	Three-dimensional modeling and finite element analysis in treatment planning for orthodontic tooth movement	Ammar	Yes	2011	N America	Orthodontic	Simulation	Simulation - Computer Modelling	MD (single tooth movement)	Biomechanical/Mechanical	Bone, Dentition	Up to 10	Computer modelling - Finite Element Analysis (FEA) or similar	Mini screw	Mini screw	Anatomicallyaccurate 3-dimensional models reconstructed from cone-beam computed tomography scans were used tosimulate the retraction of a single-rooted mandibular canine with a miniscrew placed as skeletal anchorage.Detailed stress distributions in the implant and peri-implant bone were found, in addition to the effect of theorthodontic bracket hook length and the angulation of retraction force o…	FEA of canine retraction with TAD	200 cN tangential force in one model, 100cN in another	100cN	Von mises stress aroiund minescrew and PDL	tooth displacement	he numeric results showed that the equivalent von Mises stress on the miniscrewunder a 200-cN tangential load reached 42 MPa at thefirst thread recession, whereas von Mises stress inthe peri-implant bone only reached 11 MPa below the neck. High tightening loads of 200 N$mm of torsionand 460 cN of axial compression resulted in much greater bone and implant von Mises stresses thantangential loading…	force varies with directiona nd hook length - hook length more important		none reported
	131	Torque Loss in En-Masse Retraction of Maxillary Anterior Teeth Using Miniimplants with Force Vectors at Different Levels: 3D FEM Study	Parashar	Yes	2014	Asia - South (India, Pakistan, Bangladesh, Afghanistan etc)	Other	Simulation	Simulation - Computer Modelling	Space Closing/retraction	Biomechanical/Mechanical	Dentition	Up to 10	Computer modelling - Finite Element Analysis (FEA) or similar	Mini implant	Mini screw	FEA models - anterior en-masse retraction was performed with force vectors from two different levels of mini-implants; high orthodontic traction (HOT: 13.5 mm from archwire), low orthodontic traction (LOT: 8 mm from archwire) and the conventional molar hook to two different levels of anterior retraction hook (ARH) which were placed between the lateral incisor and canine (ARH1 and ARH2 with 5 and …	FEA of enmasse retraction withj different screw positions - hi and lo	150g each side	150g/side	Displacments of crown and root	tooth movemnt re tipping / torque control	The conclusions drawn from this study were, the maximum to minimum torque loss was observed in the following order LOT to ARH 1 , LOT to ARH 2 , HOT to ARH 2 , Molar hook to ARH 1 and HOT to ARH 1 respectively. When implant was placed at HOT there was less torque loss when compare to that of the LOT. Extrusion was observed in all the models.HOT to ARH 1 model showed translation (bodily movement) …	High position least loss of torque		Extrusion in all models
	132	Torque control during lingual anterior retraction without posterior appliances	Mo	Yes	2013	Asia - East Asia (China,Japan, Korea's etc)	Orthodontic	Simulation	Simulation - Computer Modelling	Space Closing/retraction	Biomechanical/Mechanical	Dentition	Up to 10	Computer modelling - Finite Element Analysis (FEA) or similar	Other	Mini plate	The C-retractor was modeled using a 3-dimensional beam element (0.9-mm-diameter stainless-steel wire) attached to mesh bonding pads. Various vertical heights and 2 attachment positions for the lingual anterior retraction hooks (LARHs) were evaluated. A force of 200 g was applied from each side hook of the miniplate to the splinted segment of 6 or 8 anterior teeth.	C-plate in palate to lingual attachemnts to retract max anterior teeth - FEA of forces on teeth with differing hook lenghts	200g	200g/side	Tooth crown and root movement	tooth discplacement	The following conclusions can be made on the basis of the findings in this study: 1. FE studies have demonstrated that variations in the vertical height of the LARH affect the vector of the retraction force and produce measurable effects on the inclination and vertical position of the anterior teeth during anterior retraction. 2. The LARH can be placed between the central and lateral incisors or …	hook length effects forces on teeth		none reported
	133	Use of a modified expander during rapid maxillary expansion in adults: an in vitro and finite element study	Boryor	Yes	2013	Rest of Europe (including Turkey)	Other Dental	Simulation	Simulation - Computer Modelling, Simulation - Laboratory/ in-vitro investigation	Expansion - RME	Biomechanical/Mechanical	Bone	Up to 10	Computer modelling - Finite Element Analysis (FEA) or similar, Lab - Typodont	Micro implant	Mini screw	three Thiel-!xed skulls from older female cadavers with a microimplant-supported expansion screw. This modi!ed expansion screw was mounted on the palatine process with microimplants and activated every 15 to 20 seconds with an activation key until the intermaxillary suture ruptured. A strain gauge was bonded to the expansion screw and calibrated so it could be used as a force sensor device. Ruptu…	TAD anchored RME - FEA and comparison with 3 cadavers	85N	85N in cadavers	Sresses	maxillary skeltal changes - sutural opening	Rupture of the intermaxillary suture was achieved in all three experiments with the microimplant-supported screw. The strain measurement on one of the expansion screws resulted in an expansion force of 86 N. Finite element simulations showed a high tensile stress concentration exerted by the microimplant-supported expansion screw on the intermaxillary suture. The applied expansion force led to hi…	Stress focussed on intermaxilalry suture, possible to open suture		none reported
	134	Zygomatic miniplates for skeletal anchorage in orthopedic correction of Class III malocclusion: A controlled clinical trial	Bozkaya	Yes	2017	Rest of Europe (including Turkey)	Orthodontic	Human	Clinical - Observational Comparative	Orthopaedic	Radiographic	Dentition, Skeletal Relationships, Soft Tissue (facial)	30 to 49	Child/Adolescent (17 or younger)	Mini plate	Mini plate	Facemask/protraction HG with miniplates v control group. Minipltes placed on zygomatic butress regions	Protraction facemask to plates on zyg butress (cf historical control)	400g per side	400g/side	Various dental, skeletal and soft tissue variables	Skeletal and dental changes as per cephs	Significant maxillary forward movement was achieved without significant rotation along the palatal plane.• The mandible rotated significantly in the downward and backward directions and caused a significant increase in the lower face height.• The maxillomandibular relationship improved with a significant increase in ANBo and Wits appraisal.• Undesired dentoalveolar side effects of tooth-borne anc…	2.2 deg inc in SNA, down and back roptation of mand, no change inc angle	Lower lip and incisor reclination, decrease in overbite	2 plates loose screws
		Data Extraction for Final Included Papers - Update Searches
	1	A comparative assessment of orthodontic treatment outcomes of mild skeletal Class III malocclusion between facemask and facemask in combination with a miniscrew for anchorage in growing patients: A single-center, prospective randomized controlled trial	Seiryu	Yes	2019	Asia - East Asia (China,Japan, Korea's etc)	Orthodontic	Human	Clinical - Interventional RCT	Orthopaedic	Radiographic	Dentition, Skeletal Relationships	30 to 49	Child/Adolescent (17 or younger)	Mini screw	Mini screw	Patients were randomly divided into two groups. In one group, thepatients were treated with facemask therapy (FM group: 12 males, eight females, average age: 10years, 5 months61 year, 8 months). In the other group, patients were treated with facemasktherapy along with a miniscrew (FMþMS group: 12 males, seven females, average age: 11 years, 1month61 year, 3 months). A lingual arch with hooks was …	RCT facemask with pal arch with miniscrew v facemask with pal arch only	250g per side	250g/side	Skeletal and dentoalveoalar change	skelatal and dental change	Mobility and loosening of the miniscrew were not observed during treatment. Lateralcephalometric analysis showed that SNA, SN-ANS, and ANB values were significantly increased inthe FMþMS group compared with those for the FM group (SNA, 1.18SN-ANS, 1.38ANB, 0.88).Increase in proclination of maxillary incisors was significantly greater in the FM group than in theFMþMS group (U1-SN, 5.08).Conclusion…	slightly more sketal cahnge and less inc tipping in MS group ? Clinical sig		3 screws reliocated due to root proximity
	2	Accelerated Mandibular Molar Protraction: Piezocision at the Time of Molar Protraction or Later	NCT04338789	Yes	2019	Asia - West/Middle East (Iraq, Iran Morocco, Qatar, Saudi Arabia etc)	Trial register	Human	Clinical - Interventional RCT	M-D single tooth	Study Model (cast or digital)	Dentition	50 or more	Adult (18 or older)	Mini screw	Mini screw	Detailed Description: Thirty-five subjects who presented with bilaterally extracted mandibular first molar were selected to participate in the study. The subjects were subdivided into one of 3 groups as follows: group 1 consisted of 20 subjects /20 molars where piezocision was performed immediately before molar protraction; group 2consisted of 20 subjects/ 20 molars where molar protraction was ca…	RCT of timing of peizociasion on rate of molar mesialisation - all groups had TADs	150g	150g/side	Protratiojr ate	rate of tooth movement	Not completed yet
	3	Comparative assessment of three microimplant assisted biomechanical strategies for the simultaneous intrusion and retraction of anterior teeth in relation to alveolar bone stress and change in incisor inclinations - A 3D finite element analysis study	Bariar	Yes	2019	Asia - South (India, Pakistan, Bangladesh, Afghanistan etc)	Other	Simulation	Simulation - Computer Modelling	Intrusion, Space Closing / Retraction	Biomechanical / mechanical	Dentition, Bone	Up to 10	Computer modelling - Finite Element Analysis (FEA) or similar	Mini implant, Micro implant	Mini screw	The geometric model was constructed from a CBCT scan of the maxilla of an adult patient with full permanent dentition.The images were saved as DICOM files and were later exported to the 3D image processing software (Mimics,version 17). The center of resistance for the 6 anterior teeth was 9 mm superiorly and 13.5 mm posteriorly from the midpoint of crown tip of central incisors. The working archw…	FEM of incisor retractuion / intrusion - no TAD in model	12og/1oog, 60/100g, 60/10g	60-120g vertical and 100g horizontal	Tooth movement and bone stress	tooth displacemnt, stress in alveolar bone	all of the three systems of force application, tooth inclinations were maintained.• Maxillary anterior teeth showed more tendency towards retraction in the case where two micro implants were placed posteriorly high up above the roots of maxillary premolars and molars such that the force is directed diagonally having both horizontal and vertical components, and hence eliminating the need for anter…	tooth movemnt related to force magnitude / direction				Exclude - no TADs in model
	4	Comparison Between Two Rates of Activation of Miniscrew-supported Upper Jaw Expander in Adolescents	NCT04225637	Yes	2020	Africa (Egypt, South African countries etc)	Trial register	Human	Clinical - Interventional RCT	Expansion - RME, Expansion - Non RME	Radiographic	Dentition, Bone	30 to 49	Child/Adolescent (17 or younger)	Mini screw	Mini screw	Maxillary exapnder supported by 4 palatal miniscrews, activated slowly v rapidly	MS supported RME on twice daily or every two day activation		Not measured	Transverse skeletal changes and dentoalveolar inlcinations	Skeletal change on CBCT, dento-alveolar cahnge on CBCT	Trial not completed yet
	5	Comparison of Anchorage Efficiency of Orthodontic Mini-implant and Conventional Anchorage Reinforcement in Patients Requiring Maximum Orthodontic Anchorage: A Systematic Review and Meta-analysis	Liu	Yes	2020	Asia - East Asia (China,Japan, Korea's etc)	Other Dental	Human	Systematic Review	Space Closing / Retraction	Radiographic, Study Model (cast or digital)	Dentition	11 to 29	Child/Adolescent AND Adult	Mini implant	Mini plate	Systematic review - Mini-implant supported anchorage v conventional anchorage	Systematic review			Mesiodistal movement of molars/incisors, vertical movement of incisors/molars		A total of 12 studies were included in thefinal analysis. MI group significantlylowered mesial movement of molars compared to conventional anchorage group(SMD521.48, 95% CI522.25 to20.72;P5.0002). There was significantlyhigher retraction of incisors in the MI group than in the conventional group(SMD520.47 mm, 95% CI520.87 to20.07;P5.02). No significant differencewas seen in vertical movement of m…	Less anchjorage loss with TADs
	6	Comparison of Direct and Indirect Mini-implant Anchorage in Adults with Maxillary Protrusion: A Randomized Controlled Trial	Zhang	Yes	2019	Asia - East Asia (China,Japan, Korea's etc)	Other	Human	Clinical - Interventional RCT	Space Closing / Retraction	Radiographic	Dentition, Skeletal Relationships, Soft Tissue (facial)	30 to 49	Child/Adolescent AND Adult	Mini implant	Mini screw	The purpose of this randomized controlled trial was to investigate the effects of direct and indirect mini-implantanchorage on tooth movement, skeletal and soft-tissue changes following sliding en masse retraction in adultpatients with maxillary protrusion. A total of 30 patients (6 male, 24 female, mean age 23.5±6.29 years) wererandomly assigned to group A with direct mini-implant anchorage or g…	RCT of en masse retraction with direct vs indirect TAD anchorage	150g per sode	150g/side	dental skelwtla abd and soft tissue changes	cephalometric measurement of skeletal, dental and soft tissue changes	TheResults showed that no significant difference in anteroposterior skeletal changes was found between the twogroups. The occlusal plane rotated clockwise 4.11° (p<0.001) in group A and remained stable in group B.Regarding dental changes, the maxillary molars mesialized by 0.83 mm in group B and showed non-significantlyanteroposterior movement in group A. In group A the molars showed significant …	indirect more favourable for sliding mechanics		3 loose TADs in direct group, occ plane rotation in direct group
	7	Comparison of dual-dimensional and rectangular wires in terms of space closure and anchorage loss during retraction with miniimplants: A prospective clinical study	Gnaneswar	Yes	2020	Asia - South (India, Pakistan, Bangladesh, Afghanistan etc)	Other Dental	Human	Clinical - Interventional RCT	Space Closing / Retraction	Radiographic, Study Model (cast or digital)	Dentition	30 to 49	Child/Adolescent AND Adult	Mini screw, Mini implant	Mini screw	Forty patients were randomly allocated to two groups (n=20). Patients with rectangular wires formed the control group, and those with dual-dimensional wires formed the experimental group. Mini-implants and NiTi coil springs were used for retraction. Model and cephalometric analyses were carried out to calculate the amount of space closure and anchor loss, before and four months after the study. S…	RCT of 2 dofferent Aws for enmasse retraction with TADs	150g	150g/side	amount of space closure, and anchorage loss	space closure	he average amount of space closure was higher with DDW (3.98 mm) than rectangular wire (3.22 mm). The difference was statistically significant. No significant difference was found with anchorage loss. Conclusion.DDW can be used as an alternative to rectangular wires during retraction with mini-implants; however, it cannot replace the rectangular wires completely. Anchorage control was effective w…	both Aws effective with TAD anchorage for retraction		TADs failed in 3 patients
	8	Comparison of molar distalization devices in a treatment of malocclusion class II: Finite element analysis	Anasart	Yes	2019	Asia - SE Asia (Indonesia, Vietnam, Thailand, Singapore, Malaysia etc)	Engineering	Simulation	Simulation - Computer Modelling	Distalisation	Biomechanical / mechanical	Dentition, Bone	Up to 10	Computer modelling - Finite Element Analysis (FEA) or similar	Mini screw, Mini implant	Mini screw	he objective of this study was to predict and compare the outcomes of two different orthodontic devices both equipped with miniscrews. The first device, called a buccal mini-implant, has miniscrews placed on the alveolar bone on the buccal surface. The second device, called an indirect palatal miniscrew anchorage and distalization appliance or iPANDA, has miniscrews inserted along the midline of …	FEM of iPANDA distaliser vs buccal TADs and AW/coil spring	200g	200g	Bone stress, movement of teeth/anchorage teeth	displacemnt of teeth and stress in alveolar bone	The findings show that the iPANDA device led to a higher molar distalization and higher micronmotion compared to the buccal mini-implant device. Stress obtained from the iPANDA device was also found to be higher, however, it was relatively too small to damage both the miniscrew and surrounding bone	more tipping in buccal TAD, higher stress around iPANDA TADs		none reported
	9	Comparison of the anchorage value of the first molars supported with implant and first molars supported with second molar during en masse retraction	Naik	Yes	2020	Asia - South (India, Pakistan, Bangladesh, Afghanistan etc)	Other Dental	Human	Clinical - Interventional Other	Space Closing / Retraction	Radiographic	Dentition	11 to 29	Child/Adolescent AND Adult	Mini screw	Mini screw	The study sample consisted of 15 patients (10 females and 5 males). The samples were compared for anchorage loss with the implant-supported molar and conventionalmolar contralaterally in both the maxilla and mandible after six months of retraction period. The mini-implants used were 1.5 mm in diameter and 8 mm in length andwere inserted in the first and third quadrant between the roots of second …	Split mouth of indirect TAD vs second molar to support first molar ibn space closure in max and amnd	100g	100g/side	Molar movement	molar mesial movement (anchiorage loss)	Anchorage loss of 1.46 mm in the maxilla and 1.36 mm in mandible was found with conventional molar anchorage, whereas no statistically significant anchorage losswas found in the implant-supported molar si	less molar mesial mvmt in TAD quadrants approx 1mm		none reported
	10	Comparison of traditional RPE with two types of micro-implant assisted RPE: CBCT study	Oh	Yes	2019	N America	Orthodontic	Human	Clinical - Observational Comparative	Expansion - RME	Radiographic	Dentition, Skeletal Relationships	50 or more	Child/Adolescent (17 or younger)	TAD , Implant, Micro screw, Micro implant	Mini screw	In the present study, we evaluated skeletal and dental effects immedi-ately after the completion of expansion using three different types of expand-ers—a traditional tooth-anchored maxillary expander (TAME) and two differenttypes of MARPE, bone-anchored maxillary expander (BAME) and tooth-bone-anchored expander (MSE) using CBCT in adolescents.	Conv RME vs 2 types of MARPE - retrospectice 3 cohort comparison			various debntal and skeletal variables	CBCT skeletal and dental	Forall three groups, the greatest sutural separationoccurred at ANS, with slightly less suture separa-tions at both PNS and Point A. However, in theaxial view, the suture opening pattern seemed tobe relatively more parallel than anticipated.Overall, the MSE group showed greater skeletalchanges than the TAME and BAME groups,especially in the nasalfloor, maxillary base, andpalatal suture. It is sug…	MSE 'a great alternative'	AMEand TAME groups showed similar skeletalchanges. Interestingly, in the BAME group, a diastemabetween the maxillary central incisors did notdevelop, but the distance between the incisor oot apices increased (2.21 mm) about the samemagnitude as the palatal suture opening at ANS(2.87 mm). Thus, the incisors’long axesdecreased (crowns tipped mesially) by an amount that was greater than that of the …	buccal tipping - most in TAME		No force quantification - but like many RME studies?
	11	Deformation of the zygomaticomaxillary and nasofrontal sutures during bone-anchored maxillary protraction and reverse-pull headgear treatments: An ex-vivo study	Dayeh	Yes	2019	N America	Orthodontic	Animal	Animal - Interventional	Orthopaedic	Biomechanical / mechanical	Bone	11 to 29	Pig	Mini plate	Mini plate	This study aimed to assess and compare the deformation of 1 circum-axillary suture (zygomaticomaxillary suture [ZMS]) and 1 facial suture (nasofrontal suture [NFS]) duringBAMP and reverse-pull headgear (RPHG) treatment.Methods:The study was performed ex vivo on 15 pigheads. Miniplates were placed in the maxillary bone and the body of the mandible. A molar tube was bondedto the maxillaryfirst mola…	Pigs heads BAMP v facemask	200 g increments up to 1000g	200g/side	Displacement of the ZMS an NFS sutures	stress generated in sutures	In unilateral experiments, both BAMP and RPHG resulted in tension onthe ipsilateral ZMS and NFS and compression on the contralateral side, with higher magnitude in the BAMPgroup. In bilateral experiments, both modalities resulted in tension at the ZMS, with higher magnitude inthe BAMP group. Deformation of the NFS was different between the 2 groups: tension in majority of theBAMP and compression …	BAMP produced more tension in sutures than FM		none reported
	12	Effect of Antero-Posterior Position of the Midpalatal Mini-Implant on the Intrusion of Maxillary Posterior Teeth: A Three-Dimensional Finite Element Analysis	Choi	Yes	2019	Asia - East Asia (China,Japan, Korea's etc)	Orthodontic	Simulation	Simulation - Computer Modelling	Intrusion	Biomechanical / mechanical	Dentition	Up to 10	Computer modelling - Finite Element Analysis (FEA) or similar	Mini implant	Mini screw	A 3D-FEM was constructed from the computed tomography (CT) data of an adult male patient. Three simulation models were constructed according to the midpalatal mini-implant position: Model 1, at the interproximal level of the second premolar and first molar; Model 2, at the mesiopalatal cusp level of the first molar; and Model 3, at the interproximal level of the first and second molars. A 200-g f…	FEA of midpalatal TAD plus TPA for molar intrusion	200g	200g	Displacement and stress in teeth	Tooth dispacement	In all models, the whole maxillary teeth showed intrusive movement, most at the second molar. As the mini-implant was positioned more posteriorly, intrusive displacement of the posterior teeth increased, while the intrusion and labioversion of the anterior teeth decreased. The palatal tipping movement of posterior teeth was remarkable. The highest stress value was shown on the trifurcation and pa…	mechanics effective, more posterior TAD position more intrusion		Molar tipping
	13	Effect Of changing various parameters on stress distribution in mini-screws and surrounding alveolar bone: a three dimensional finite element analysis	Sadek	Yes	2019	Africa (Egypt, South African countries etc)	Orthodontic	Simulation	Simulation - Computer Modelling	Other	Biomechanical / mechanical	Bone	Up to 10	Computer modelling - Finite Element Analysis (FEA) or similar	Mini screw	Mini screw	The purpose of the study was to clarify and evaluate the effects of various force magnitudes and mini-screw length, diameter and insertion an-gle on the stress distribution of the mini-screw and the surrounding bone utilizing a three dimensional finite element analysis. Methods: We created a three dimensional finite element model simulating various clinical situations where mini-screws with diffe…	FEA of TAD in block of bone at different angles / sizes	200/250g	200-250g	Bone stress	stress in bone	Increase in the miniscrew diameter with both vertical and oblique insertion reduced the deformations and stresses within the miniscrew and cortical bone but increased the deformations and stresses within the spongy bone. Egyptian Orthodontic Journal 22 Volume 55– June 2019ISSN: 1110.435X ∑Increase in the miniscrew length with vertical insertion had negligible ef-fect. However, in oblique insertio…	stress dependent on bone type and screw size		none reported
	14	Effectiveness of orthodontic mini-screw implants in adult deep bite patients during incisor intrusion: A systematic review	Atalla	Yes	2019	Africa (Egypt, South African countries etc)	Other Dental	Human	Systematic Review	Intrusion	Radiographic	Dentition			Mini implant	Mini screw	sys review	Systematic Review			incisor intrusion, incisor tipping, molar tipping	incisor intrusion	The average difference of 0.78 mm regarding the amount of incisors intrusion in TADs group which seems statistically significant, but clinically insignificant2. No significant difference was found regarding the amount of incisors tipping and the anchorage loss between the two groups3. A significant distal molar tipping of 1.03° in control group greater than TAD group4. Clinicians need to interpre…	More intrusion with TADS 0.78mm
	15	Effects of maxillary protraction with skeletal anchorage and petit-type facemask in high-angle class III patients: A retrospective study	Kale	Yes	2020	Rest of Europe (including Turkey)	Other	Human	Clinical - Observational Descriptive	Orthopaedic	Radiographic	Skeletal Relationships, Soft Tissue (facial), Dentition	11 to 29	Child/Adolescent (17 or younger)	Mini plate	Mini screw	The archives for this retrospective study were scanned according to inclusion criteria as follows: skeletal Class III malocclusion due to maxillary retrognathia, high-angle growth pattern, treated using face mask with mini-plate anchorage. This study consisted of 15 patients (7females and 8 males; mean age,11.96±1.03 years) treated using Petit-type face mask with mini-plate anchorage inserted in …	Retrospective cohort / case series Class 3 TAD supported protraction FM	500g	500g bilateral	various dental and skeletal variables and soft tissue variables	cephalometric AP skeletal and incisor changes	In the present study, the skeletal Class III relationships were improved; maxillary measurements significantly increased (SNA° 3.48±0.42°; A–VRL 3.94±0.81 mm), SNB° decreased (-0.50±0.30°), ANB° increased (3.85±0.46°) (p<0.001) and SN-GoGn° slightly increased (0.25±0.21°) (p>0.05). The maxillary and mandibular incisors showed retroclination (-3.12±0.42° p<0.01;-0.46±0.24°; respectively). The chan…	it works (in this selected group of patients) max advance mean 3.9mm
	16	Effects on Maxillary Anterior Dentition Following en Masse Retraction using Mini-implantd and Various Heights of Anterior Power Arm	NCT04184427	Yes	2019	Asia - South (India, Pakistan, Bangladesh, Afghanistan etc)	Trial register	Human	Clinical - Interventional RCT	Space Closing / Retraction	Radiographic, Study Model (cast or digital)	Dentition	30 to 49	Child/Adolescent AND Adult	Mini implant	Mini screw	rticipants will be divided in three groups through software generated randomization table. Group I (control group; height ofanterior power arm 6 mm), Group II and Group III (experimental groups; height of anterior power arm 3 mm and 9 mm, respectively). Ten patients will be allocated in each group. En masse retraction with mini implants and various heights of anterior power arm will be carried ou…	RCT protocol for 3 different power arm lengths		not stated	Horizntal vetical anguakr changes of molars and incisors	incisor movement	Not completed yet
	17	Evaluation of initial displacement and stresses in the maxillary dentition following en masse retraction using fixed lingual appliance and micro-implants: A finite element analysis	Aghera	Yes	2019	Asia - South (India, Pakistan, Bangladesh, Afghanistan etc)	Orthodontic	Simulation	Simulation - Computer Modelling	Space Closing / Retraction	Biomechanical / mechanical	Dentition, Periodontium (not including bone)	Up to 10	Computer modelling - Finite Element Analysis (FEA) or similar	Micro implant	Mini screw	Toevaluateandcomparethestressanddisplacementpatternbetweenconventionalandmicro-implantsupportedretractioninlingualorthodonticsystem.Materialsandmethods>Afiniteelementmodelofthemaxilla,teeth,periodontalligament,lingual-orthodonticapplianceandamicro-implantcomplexwasconstructedusingANSYS12.1software.Twosizesofmicro-implants,6mmand8mm,wereconstructedproducingasimulatedmodelof99,190nodesand32,4364ele…	FEA of palatal TADS with lingual appliances for retraction	200g	200g/side	Stress and displacement	displacement of teeth and in periodontiunm, stresses on teeth and PDL	ThemaximumvonMisesstressesinthe6mm,8mmandconventionalmodelwere22.164Megapascals(MPa),28.603MPaand16.491MParespectively.Thebucco-lingualdisplace-mentofthemaxillaryanteriorswasgreaterinthe8mmimplantmodelwith23103mmlingualdisplacementobserved.Theleastlingualdisplacementof11103mmwasnotedfortheconventionalmodelwhileaslightlyhighermoderatereadingof15103mmwasseeninthe6mmmicro-implantsupportedmodel.Thema…	8mm implant best retraction force		none reported
	18	Evaluation of stress pattern in periodontium and change in inclination during en masse retraction: Finite element analysis	Kalia	Yes	2019	Asia - South (India, Pakistan, Bangladesh, Afghanistan etc)	Orthodontic	Simulation	Simulation - Computer Modelling	Space Closing / Retraction	Biomechanical / mechanical	Dentition, Periodontium (not including bone), Bone	Up to 10	Computer modelling - Finite Element Analysis (FEA) or similar	OMI	Mini screw	Thefinite element model of maxillary dentition was made using a computedtomographic scan. The implants of 1.58.0-mm dimensions were inserted at an angle of 90at distanceof 7 mm (low OMI) and10 mm (high OMI) with anterior retraction hooks (ARH) at 3, 6, and 9 mm. Sixmodels were constructed for the study. After the boundary conditions were defined, 200 g of retractiveforce was applied from ARH at l…	FEA of varyung buccal TAD position and hook length on en masse retraction	200g	200g/side	Stress and displacement	stress in PDL, bione and around Tad plus incisal inclination	Anoveralltippingandextrusionwasseeninallthecases.LowOMIplacementwithretractionhooksat 3 mm and 6 mm showed more tipping movements, whereas high OMI with 9-mm ARH showed morebodily movement. Both high and low OMI with 9-mm ARH showed more root movement. The stresses inPDL,bone,and cementumwerelessat 3-mm ARH inbothlowand high OMIgroups. The stresses weremorein cortical bone than cancellous bone an…	less tipping with low TAD placement, long hook		incisor extrusion, clockwise rotation of OP
	19	Finite Element Analysis of Stress in Maxillary Dentition during En-masse Retraction with Implant Anchorage	Suzuki	Yes	2019	Asia - East Asia (China,Japan, Korea's etc)	Other Dental	Simulation	Simulation - Computer Modelling	Space Closing / Retraction	Biomechanical / mechanical	Dentition, Bone	Up to 10	Computer modelling - Finite Element Analysis (FEA) or similar	Implant, Mini plate	Mini screw		FEA of varyung buccal TAD position and hook length on en masse retraction		500g/side		tooth displacemnt, stress around teeth		less tipping with low TAD placement, long hook		archwire distortion
	20	Finite element analysis of the effect of power arm locations on tooth movement in extraction space closure with miniscrew anchorage in customized lingual orthodontic treatment	Feng	Yes	2019	Asia - East Asia (China,Japan, Korea's etc)	Orthodontic	Simulation	Simulation - Computer Modelling	Space Closing / Retraction	Biomechanical / mechanical	Dentition, Bone	Up to 10	Computer modelling - Finite Element Analysis (FEA) or similar	Mini plate	Mini plate	Computed tomography was used to scan a dried adult human skull with normal occlusion. Three-dimensional models of the maxillary bone, teeth, brackets, archwire, hook, and implant anchor were created and used for finite element analysis. The heights of the hook and the implant anchor were set at 0, 5, or 10 mm from the archwire. Orthodontic force of 4.9 N was systematically applied between the hoo…	FEA of palatal TADS with lingual appliances for retraction	4.9N	1.5N	Displacement and stress	tooth displacement	With retraction of the entire maxillary dentition, it is necessary to consider the cen-ters of resistance in the anterior and molar teeth, as well as in the entire maxillary denti-tion, and deformation of the archwire.2. The wire may be deformed by the hook; therefore, when using a hook, it is necessary to employ a highly rigid wire to prevent this outcome, and to bend the archwire to correct def…	incisor tipping nad OP rotation occurs with retraction		none reported
	21	Finite element study of controlling factors of anterior intrusion and torque during Temporary Skeletal Anchorage Device (TSAD) dependent en masse retraction without posterior appliances: Biocreative hybrid retractor (CH-retractor)	Mo	Yes	2020	Asia - East Asia (China,Japan, Korea's etc)	Orthodontic	Simulation	Simulation - Computer Modelling	Space Closing / Retraction	Biomechanical / mechanical	Dentition	Up to 10	Computer modelling - Finite Element Analysis (FEA) or similar	Implant	Mini screw	To evaluate, using the finite element method (FEM), the factors that allow control of theanterior teeth during en masse retraction with the Biocreative hybrid retractor (CH-retractor) usingdifferent sizes of nickel-titanium (NiTi) archwires and various gable bends on the stainless-steel(SS) archwires.Materials and Methods:Using FEM, the anterior archwire section, engaged on the anteriordentition,…	FEA of C-implant (TAD + retraction arch) to retract ULS with no post appliance	100g	100g/side	Displacement and stress	Anterio rtooth displacement	With a 08gable bend all anterior teeth experienced extrusion. The canines showed alarger amount of extrusion than did the central and lateral incisors. With a gable bend of.158, allanterior teeth exhibited intrusion. Bodily movement of the central incisor required a 308~458gablebend when using anterior segments of 0.01630.022-inch NiTi and 158~308gable bend with the0.01730.025-inch NiTi.Conclusio…	the device works		none reported		? Exclude - focus on design?
	22	Force magnitude as a variable in maxillary buccal segment intrusion in adult patients with skeletal open bite: a double-blind randomized clinical trial	Aki	Yes	2020	Africa (Egypt, South African countries etc)	Orthodontic	Human	Clinical - Interventional RCT	Intrusion	Radiographic, Clinical	Dentition	11 to 29	Child/Adolescent AND Adult	Mini screw	Mini screw	To compare the effects of two different force magnitudes on maxillary posteriorsegment intrusion using mini-screws. The null hypothesis was that there would be no differencebetween the two force magnitudes.Materials and Methods:Adult patients with skeletal open bite and a dental open bite ranging from3 to 8 mm were recruited for this trial. The comparator group had 200 g of intrusive force applie…	RCT of 200g vs 400g intrusin force to bucal segments from 4 TADs	200 v 400g	200 or 400g/side	molar intrusion	AOB, molar intrusion	Twenty-two subjects were randomized to include 11 participants in each group. Oneparticipant dropped out in each group, leaving us with 10 subjects to be analyzed per group. Therewas statistically significant posterior teeth intrusion of 2.4262.06 and 2.2661.87 mm for thecomparator and intervention groups, respectively, with no difference between them. Statisticallysignificant open bite closure w…	AOB reduced, no diff between groups		2 screws loose, soft tissue overgrowth of infrazygomatic screw heads
	23	Influence of changing various parameters in miniscrew-assisted rapid palatal expansion: A three-dimensional finite element analysis	Yoon	Yes	2019	Asia - East Asia (China,Japan, Korea's etc)	Orthodontic	Simulation	Simulation - Computer Modelling	Expansion - RME	Biomechanical / mechanical	Bone, Dentition	Up to 10	Computer modelling - Finite Element Analysis (FEA) or similar	Mini screw	Mini screw	This study aimed to analyze the effect of changing various parameters of the bone-borne rapid palatal expander (RPE) using the finite element method (FEM). Methods: In eight experimental groups, we investigated the effect of the number, position, and length of miniscrews; positional changes of the expander; and changes in the hook length on maxillary expansion. In finite element analysis, we comp…	FEA of effects of MARPE expansion with differing cionfigurations of TAD	2.27Kg	max 2.27kg	Bone stress and displacement	stress in mid palatal area, displacement iof dentition and bone	When we compared the number and position of miniscrews, placing miniscrews in the anterior and posterior sides was advantageous for maxillary expansion in terms of stress distribution and displacement changes. Miniscrew length did not significantly affect stress distribution and displacement changes. Furthermore, anteroposterior displacement of the expander did not significantly affect transverse…	No significant differnce on expansion wih TAD location		Some vertical rotational effects in some configurations
	24	Infrazygomatic Crest Miniscrews and Zygomatic Miniplates: a Randomized Clinical Trial	NCT04191070	Yes	2019	Asia - South (India, Pakistan, Bangladesh, Afghanistan etc)	Trial register	Human	Clinical - Interventional RCT	Distalisation	Radiographic	Dentition, Soft Tissue (facial)	30 to 49	Child/Adolescent AND Adult	Mini screw, Mini plate	Mini screw, Mini plate	Infrazygomtic v zygomatic miniscrews for max distalisation	RCT of miniscew vs miniplate for maxillary arch distalisation		not stated	Teeth Distal movement, mand plane angle	distal movement of max dentiton, soft tissue profile, root resorption, pt experience	Not completed yet
	25	Intrusive Arch versus Miniscrew-Supported Intrusion for Deep Bite Correction	Namrawy	Yes	2019	Africa (Egypt, South African countries etc)	Other	Human	Clinical - Interventional RCT	Intrusion	Radiographic, Study Model (cast or digital)	Dentition, Skeletal Relationships, Soft Tissue (facial)	30 to 49	Child/Adolescent AND Adult	Mini screw	Mini screw	The objective of this study was to compare the effectiveness and efficiency of miniscrew-supported intrusion versus intrusion arch for treatment of deep bite.METHODS:The study sample consisted of 30 post pubertal patients (21 females and 9 males) with an age range from 17 to 29. They were divided into 2 groups (15 subjects in each group). Group 1 underwent maxillary incisor intrusion using minisc…	?RCT of TAD vs intrusion arch for incisor intrusion	100g	100g	Incisor intrusion, incisor tipping, molar tipping, soft tissue effects, skeletal change	molar and incisor vertical change on ceph	In conclusion, Both intrusion arches and miniscrews’ supported intrusion were effective in reducing deep overbite with a total amount of upper incisors’ intrusion of (2.6±0.8 mm) and (2.9±0.8 mm) respectively.Selection between the two techniques should be based on the pretreatment maxillary incisors’ position as intrusion arches may result in a further increase in incisors’ inclination contrary t…	no differences between groups re vertical, increased OJ in intrusion arch group
	26	Is the buccal alveolar bone less affected by mini-implant assisted rapid palatal expansion than by conventional rapid palatal expansion?-A systematic review and meta-analysis	Copello	Yes	2020	S America	Orthodontic	Human	Systematic Review	Expansion - RME								Systematic review of bone loss with MARPE				Buccal bone loss	Although, apparently, MARPE causes less damage to the buccal alveolar bone than conventional RPE, a slight bone loss during its use exists in the anchorage teeth of hybrid tooth-bone-borne ap-pliances. It is important to emphasize that, clinically, no recessions are observed because there is no migration of the epithelium or loss of connective attachment after the apical displacement of the bucca…	low evidence of less bone loss with MARPE
	27	Is there a significant difference in relapse and complication rate of surgically assisted rapid palatal expansion utilizing tooth-, bone-and orthodontic mini-implant-borne appliances?	Ploder	Yes	2020	Rest of Europe (including Turkey)	Other Dental	Human	Clinical - Observational Comparative	Expansion - RME	Radiographic, Study Model (cast or digital)	Dentition	50 or more	Adult (18 or older)	Mini screw	Mini screw	3 groups compared - tooth borne expander v bone borne v miniscrew expander. All gorups had palatal surgery aswell as the expnander	Retrospective comparison of 3 types of expande with SARPE, conventuional, MARPE and Bone borne expander	2-3 turns per day, 0.2mm per turn		Amount of expansion	Detnal expansion on SMs	Greater expansion with tooth borne expander anf surgery, compsred to miniscrew type expander or bone borne expander and surgery		v shaped expansion with miniscree type expander raher than parallel expansion . High complication rate with bone borne expander using bone screws.	Infection (3), tooth damage (5), root resoprtion (2), failure (9) Asymettry (2) . Least complications with TAD RME
	28	Maxillary molar distalization in treatment of angle class II malocclusion growing patients: Uncontrolled clinical trial	Abdelhady	Yes	2020	Africa (Egypt, South African countries etc)	Orthodontic	Human	Clinical - Interventional Other	Distalisation	Radiographic, Study Model (cast or digital)	Dentition, Skeletal Relationships, Soft Tissue (facial)	11 to 29	Child/Adolescent (17 or younger)	Mini screw	Mini screw	.Afteralignmentandlevelling,aminiscrew(1.8mmdiameter–0.8mmlong)wasplacedbuccallybetweenthemaxillarysecondpremolarandthefirstmolarineachside.Themaxillarymolardistalizationwasdoneusing250gramsofforceproducedfromNiTiclosedcoilspringstretchedtoabuccalminiscrew.Recordsincludingcephalometricx-raysandstudycastsweretakenforallpatientsbeforeandaftermolardistalization.Statisticalevaluationwasperformedforth…	Prospective cohort molar distalisatin with buccal TAD	250g per side	250g	distalisation amount, tooth displaement, skeletal changes, soft tissue changes	molar movementr on SMs and Ceph	Maxillarymolardistalizationusingaclosedcoilandbuccalminiscrewisaneffectiveandnon-compliancedependenttechniqueinarelativelyshorttime	4mm distalisation in 5 months	molar distak tiping and rotation	none reported
	29	Maxillary posterior intrusion with corticotomy-assisted approaches with zygomatic anchorage—a finite element stress analysis	Uysal	Yes	2019	Rest of Europe (including Turkey)	Orthodontic	Simulation	Simulation - Computer Modelling	Intrusion	Biomechanical / mechanical	Dentition, Bone	Up to 10	Computer modelling - Finite Element Analysis (FEA) or similar	Mini plate, Mini screw	Mini plate, Mini screw	Anterior open bite is one of the most difficult malocclusions to treat and maintain in orthodontics.An effective treatment approach to correct anterior open bite is the intrusion of maxillary posterior teeth. The aimof this study was to evaluate the effects of corticotomy-assisted posterior maxillary intrusion with zygomaticanchorage by using finite element stress analysis.Methods:An acrylic bite…	FEA of iuntrusion with a splint to zygomatic plate with or wothout corticcotomy	1.96 N	200g / 1.96N	stress	stress in bone and dentition (and appliance)	Stress distributions over cortical and cancellous bones were commonly located at the inferior curvature of thezygomatic buttress area and posterior teeth for all scenarios. Stress values above the apices of anchor teeth weredecreased for both corticotomy scenarios. Increased stress distributions were observed in cancellous bone aroundcorticotomy regions. Despite the acrylic appliance and transpal…	increased stresses with corticotomy in cancellous bone		none reported
	30	Mini implants osseointegration, molar intrusion and root resorption in Sinclair minipigs	Alves	Yes	2019	Rest of Europe (including Turkey)	Orthodontic	Animal	Animal - Interventional	Intrusion	Radiographic, Histological, Clinical	Dentition, Bone	Up to 10	Pig	Mini implant	Mini screw	Miniimplantsosseointegration,molarintrusionandrootresorptioninSinclairminipigsArmandinoAlves1,AlbertoCacho2,FidelSanRoman3,HernâniGerós4,AméricoAfonso51.InstituteofHealthSciences(ICS),PortugueseCatholicUniversity,Viseu,Portugal2.UniversityComplutensedeMadrid,FacultyofOdontology,Madrid,Spain3.SchoolofVeterinaryMedicine,UniversidadComplutensedeMadrid,DepartmentofAnimalMedicineandSurgery,Madrid,Spai…	TAD intrusion in pigs with coil springs to labial buttons	150g	150g	Intrusion amount, bone response	Intrusion amount, bone - implant interface, root resorption	herateofminiimplantsuccesswas>98%,mainlyinthosesubjectedtoimmediateloading.Thisloadingprotocolpromotedahighdegreeofosseointegrationalongwithahighdegreeofintrusivedentalmovement,particularlyofthesecondpremolars.However,theradio-logicalandhistologicalstudiesshowedalowdegreeofrootresorption.Associatedwiththehighintrusivemovement,thepenetrationoftherootapexesproducedaninnercorticalsurfacedeformationo…	Efficient intrusion achieved with minimal root resorption		most RR when contact with cortical bone
	31	Mini-implant supported canine retraction with micro-osteoperforation: a split-mouth randomized clinical trial	Slvarajan	Yes	2018	Asia - SE Asia (Indonesia, Vietnam, Thailand, Singapore, Malaysia etc)	Orthodontic	Human	Clinical - Interventional RCT	M-D single tooth	Clinical	Dentition	30 to 49	Adult (18 or older)	Mini implant	Mini screw	:To investigate, using a split-mouth randomized clinical design, the effect of micro-osteoperforation (MOP) on mini-implant supported canine retraction using fixed appliances.Materials and Methods:Thirty subjects (seven males and 23 females) with a mean age of 22.2(3.72) years were randomized into three canine retraction groups: Group 1 (MOP 4-weekly maxilla/8-weekly mandible; n¼10); Group 2 (MOP…	Split mouth RCT of micro-perforation - all groups had TAD supported direct canine retraction	140-200g	140-200g	Amount of canine retraction	canine movement in mms	Mean overall canine retraction was 4.16 (1.62) mm with MOP and 3.06 (1.64) mm without.After adjusting for differences between jaws, all MOP groups exhibited significantly higher caninedistalization than the control group: 0.89 mm more (95% confidence interval [CI]¼0.19 to 1.59 mm;P¼.01) in the MOP-4 group, 1.08 mm more (95% CI¼0.49 to 1.68 mm;P¼.001) in the MOP-8group and 1.33 mm more (95% CI¼0.5…	greater movement witn MOP - range 3.0-4.4mm		pain with MOP
	32	Mini-screw assisted RME vs. traditional RME to more successfully achieve mid-palatal sutural separation	Wire	Yes	2019	N America	Other	Human	Clinical - Observational Comparative	Expansion - RME	Clinical, Radiographic	Bone	50 or more	Child/Adolescent AND Adult	Mini screw	Mini screw	Retrospective despite study suggesting otherwise. Hyrax v miniscrew assisted RME	Observational retrospective of RME vs MARME in PG clinic	1-2 turns per day			sutural separation, diastema	Based on the results of our study, any child that is less than 18months post-pubertyorunder the age of 13is highlylikely to achieve adequate skeletal expansion with a traditional RME appliance. We also found that patients over the age of 16 arerarely able to achieveMPS separationwithtraditional RME treatment. 57CONCLUSIONThe purpose of this study was to evaluate the ageand maturation level at whi…	sutural separation in all MARME only 40% in convetnional		none reported
	33	Photobiomodulation on Orthodontic Movement of Molar Verticalization With Mini-implant	NCT04036539	Yes	2019	S America	Trial register	Human	Clinical - Interventional RCT	Intrusion	Radiographic	Dentition	30 to 49	Adult (18 or older)	Mini implant	Mini screw	e objective of this study will be to evaluate the effect of photobiomodulation on the acceleration of the orthodontic movement of molar verticalization and its effect on pain and inflammation of the periodontal tissues.Thirty-four healthy patients aged 30-60 years, who need to recover the prosthetic space for oral rehabilitation after loss of the posterior inferior dental elements and inclination…	RCT of TAD molar intrusion with or without photobiomodulation (LLLT)	150g	150g	Tooth movement	intrusion in mms from XR, pain, biological	Not completed yet
	34	Skeletal effects of monocortical and bicortical mini-implant anchorage on maxillary expansion using cone-beam computed tomography in young adults	Li	Yes	2020	Asia - East Asia (China,Japan, Korea's etc)	Orthodontic	Human	Clinical - Observational Comparative	Expansion - RME	Radiographic	Dentition, Skeletal Relationships	30 to 49	Child/Adolescent AND Adult	Mini implant	Mini screw	This study aimed to evaluate and compare the skeletal effects of monocortical and bicortical mini-implant anchorage on maxillary skeletal expansion (MSE) using cone-beam computed tomography in youngadults.Methods:The sample comprised 48 patients (aged 19.463.3 years; 19 male, 29 female) treatedwith maxillary skeletal expander and was divided into 3 groups according to insertion pattern of mini-im…	Retrospective of MARPE with assessment of whther scews were mono-cortical or bicortical	0.13mm per day expansion	one turn per day	Amount of expansion	skeltal maxillary widths (CBCT) and dental expansion / tipping	The transverse width of maxilla, nasal bone, lateral pterygoid plate, zygomaticbone, and temporal bone increased similarly in G1 and G2. Contrarily, G3 produced less skeletal expansion,having no effects on the temporal bone. Significant increases in width were seen in all 3 groups regarding trans-verse dentolinear measurements. A triangular expansion pattern was also observed, but G1 and G2 showe…	bicortical screw palcemnt led to greater skeletal change	Bone loss/perio issues	none reported
	35	Soft Tissue Changes in Patients With Dentoalveolar Protrusion Treated With Maximum Anchorage: A Systematic Review and Meta-analysis	Liu	Yes	2019	Asia - East Asia (China,Japan, Korea's etc)	Other Dental	Human	Systematic Review	Space Closing / Retraction		Soft Tissue (facial)					Systematic review	Systematic review of retraction and soft tissue profile			Change angular and linear in soft tissues such as NLA, facial convexity	more soft tissue changes with TADS	From the current analysis, it was observed that the use ofMIs facilitates better soft tissue changes than the conven-tional methods. Owing to the paucity of literature reportingthe soft tissue changes with different anchorage systems,further studies with long-term stability are required to pro-vide information on soft tissue changes during spaceclosure
	36	Stress influence on orthodontic system components under simulated treatment loadings	Benaissa	Yes	2020	Africa (Egypt, South African countries etc)	Engineering	Simulation	Simulation - Computer Modelling	M-D single tooth	Biomechanical / mechanical	Bone	Up to 10	Computer modelling - Finite Element Analysis (FEA) or similar	Mini implant	Mini screw	Computertomographyimagesofacommerciallyavailablemini-implant,anorthodonticbracketbondedtoacentralincisor,andjawbonesectionmodelswereusedtoreconstructthreedimensionalcomputermodels.ThesemodelswereexportedandmeshedinanABAQUSRfinite-elementpackage.Ma-terialproperties,multi-segmentinteractions,boundaryandloadingconditionswerethenappliedtoeachcomponent.Finite-elementanalyseswereconductedtoelucidatethe…	FEA of forces on singlke incisor tooth and bone surrounding tooth and TAD	200cN	? Variable ? 200cN	Bone stress	stress patterns around tooth and TAD	Finite-elementanalysiswasperformedtomodelthebiome-chanicalresponseofasingletoothsubjectedtoanorthodonticforce,andmeasuredthestressdistributionwithintheorthodon-ticcomponents.Itwasclearlyseenthatthebiomechanicalstressestransferintheboneregionsinproximitytothemini-implantexpe-riencinghighintensityvaluesanddecreaseintheirextenttowardthedistalregionfromthemini-implant.Thesestressesattainedmaximumleve…	max stress in cortical bonew around TAD				? Exclude - forces uncetrain in magnitude and direction
	37	The ideal insertion angle after immediate loading in Jeil, Storm, and Thunder miniscrews: A 3D-FEM study	Cozzani	Yes	2020	Rest of Europe (including Turkey)	Orthodontic	Simulation	Simulation - Computer Modelling	Other	Biomechanical / mechanical	Bone	Up to 10	Computer modelling - Finite Element Analysis (FEA) or similar	Mini screw	Mini screw	Toperform3-dimensionalfiniteelementmodelanalysis,a3-dimensionalmodelwithaboneblockwasconstructedwithtypeD2ofbonequality,andwithminiscrewsofStorm,Thunder,Jeil,withthediameterof2,1.5.1.6mmandlength15.9,12.4,14.4mmrespectively.Theminiscrewswereinsertedat158308,458,608,758and908tothebonesurface.Asimulatedhorizontalorthodonticforceof200gramwasappliedtothecentreoftheminiscrewsheadinallmodels,andstressd…	FEA of screws in block of bone at different angles	200g	200g	Bone stress	stress in bone around TAD	nthecancellousbone,minimumstresswasfoundatplacementanglesof908forJeilandStorm,whichwas0.37and0.39MParespectively,and158forThunder,whichwas0.85MPa.ThemaximumvonMisesstressesinthecancellousboneforJeilwasat608,whichwas0.92MPa,andforThunderat908,whichwas1.3MPa Eachminiscrewhasanidealinsertionangle,optimalinsertionpositionswerefoundwithin908forJeilandforStormbut158forThunder.Clinicalsignificance3-dime…	diff angulations and designs affected stress in bone				No ortho use - just force on screw at different angles - focus on stability
	38	Three-dimensional changes of the zygomaticomaxillary complex after mini-implant assisted rapid maxillary expansion	Song	Yes	2019	Asia - East Asia (China,Japan, Korea's etc)	Orthodontic	Human	Clinical - Observational Descriptive	Expansion - RME	Radiographic	Skeletal Relationships	11 to 29	Child/Adolescent AND Adult	Mini implant	Mini screw	The aim of this study was to investigate 3-dimensional changes of the zygomaticomaxillary complex(ZMC) after mini-implant assisted rapid maxillary expansion (MARME).Methods:A total of 15 pairs of cone-beamcomputed tomography3-dimensional images taken beforeexpansion(T0) and afterexpansion (T1)wereanalyzedby measuring changes in the coordinates of the landmarks of the ZMC	Retrospctive case series of MARME with CBCT measurements	1, 2 or 4 turns per day depedning on age	one turn per day	Chnagess in various skeletal landmarks	skeletal transverse dimensional change	Skeletal effects of the ZMC after MARME were eval-uated with CBCT images. From this study, we observedthe following:1. In the transverse dimension, the expansion of theZMC was greater in the lower than in the upperportion and palatal expansion was similar in the an-teroposterior portion.2. In the sagittal and vertical dimensions, the ZMC showedforward and downward displacement, the posteriorporti…	skeletal expansion occurred with max rotation		none reported
	39	Three-dimensional evaluation of mid-facial soft tissue changes after expansion using micro-implant-supported maxillary skeletal expander	Nguyan	Yes	2020	Asia - East Asia (China,Japan, Korea's etc)	Other	Human	Clinical - Observational Descriptive	Expansion - RME	Radiographic	Soft Tissue (facial), Skeletal Relationships	11 to 29	Child/Adolescent AND Adult	Micro implant	Mini screw	BackgroundTheaimofthisstudywastoassessthemid-facialsofttissuechangesinducedbyamicro-implant-supportedmaxillaryskeletalexpanderinlateadolescentsandyoungadultsbycone-beamcomputerizedtomographyandthecorrelationsbetweenhardandsofttissuechangesafterexpansionwithmaxillaryskeletalexpander.SubjectsandmethodsTwentypatientswithmaxillarytransversedeficiencytreatedwithmaxillaryskeletalexpanderwereselected.Co…	Retrospctive case series of MARME with CBCT measurements	2 turns per day until midline diatema opens, then 1 turn		cheek and alar changes sodt tissue	skeletal transverse dimensional change	Themid-facialsofttissuelandmarks,andinparticularcheekpointsandalarcurvaturepointsonbothsides,changedfollowingMSE.Thesesofttissuelandmarksweredisplacedinaforwardandlateraldirection.OpeningofthemaxillarypalatalsutureobservedattheANSandPNScorrelatedwiththelateralandforwardmovementofcheekpointsandalarcurvaturepointsonbothsides.Tworegressionequationspredictingtheforwardmovementoftwocheekpointswereesta…	soft tissue changes occurred - mid face ST displaced forward and laterally		none reported		grey literature - non-peer reviewed
	40	Three-Dimensional Finite Element Analysis on En-Masse Retraction of the Maxillary Anterior Teeth With Quantitative Combined Loading Control	Qie	Yes	2020	Asia - East Asia (China,Japan, Korea's etc)	Other Dental	Simulation	Simulation - Computer Modelling	Space Closing / Retraction	Biomechanical / mechanical	Dentition	Up to 10	Computer modelling - Finite Element Analysis (FEA) or similar	Implant	Mini screw	This study aims to elucidate the biomechanical effects of combined loading of maxillary anterior and posterior implants using the slidingmethod on en-masse retraction of the anterior teeth and to quantify the loading ratio (LR) of anterior and posterior implants to achievecontrolled retraction of the maxillary anterior teeth. A three-dimensional finite element model of the maxilla-upper dentition…	FEA of retraction with differing screw heights and hook lengths	0.5 - 2N	1.0,1.5,2.0N	Load ratio	tooth displacemnt of upper incisors	Based on the results of this study, we believe that the use of 2-mm traction hooks can cause labial crown inclination, bodilytooth retraction, and lingual crown inclination of the centralincisors due to changes in the LR of anterior and posteriorimplants. When 5-mm traction hooks are used to performcombined loading of anterior and posterior implants, thecentral incisors only exhibit labial crown …	movement varies with hook lengtha nd TAD placement		none reported
	41	Two distalization methods compared in a novel patient-specific finite element analysis	Ammoury	Yes	2019	Asia - West/Middle East (Iraq, Iran Morocco, Qatar, Saudi Arabia etc)	Orthodontic	Simulation	Simulation - Computer Modelling	Distalisation	Biomechanical / mechanical	Dentition, Periodontium (not including bone)	11 to 29	Computer modelling - Finite Element Analysis (FEA) or similar	Mini screw, TAD	Mini screw	Orthodontic mini-implants aid in the correction of distocclusions via direct anchorage (pull frommini-implant to teeth) and indirect anchorage (teeth pulled against other teeth anchored by the mini-implant).The aim of this study was to compare stress levels on the periodontal ligament (PDL) of maxillary buccalteeth in direct and indirect distalization against orthodontic mini-implants and account…	FEA of moalr distalisationm with direct and indirect anchorage on 12 differrnet models form CBCT of cadavers	150 g	150g	stress and displacemet	tooth displacemnt / stresses	Stresses at the buccal,palatal, mesial, and distal surfaces were significantly different between adjacent teeth under stiffness but notthickness variation. In both distalization modalities, low or no significant correlations were found between stressvalues and corresponding cortical bone thicknesses. High significant and inverted correlations were observed atthefirst molar between stress amounts …	individual varioatuions in bone properties affect tooth movement and best method	More froce generated by the indirect anchorage method. Hence direct may take longer or not be good enough to distalise. With the indirect method, a SS ligature may not be strong enough, ie may need an elastic chain with doing indirect	none reported
	42	Stress distribution and displacement of three different types of micro-implant assisted rapid maxillary expansion (MARME): a three-dimensional finite element study	Andre	Yes	2021	S America	Orthodontic	Simulation	Simulation - Computer Modelling	Expansion - RME	Biomechanical / mechanical	Dentition	Up to 10	Computer modelling - Finite Element Analysis (FEA) or similar	Micro implant, Mini screw	Mini screw	FEA of 3 types of MARME		7.85N		Facial and cranial stress		Model A presented the best conditions of skeletal stress distribution in a hemi-skull model. The palate-to-appliance distance, and the increased distance between the mini-implants (characteristic of model A), seem to be the factors that provide greater amplitude of stress distribution in the craniofacial structure.
	43	Stress and displacement of mini-implants and appliance in Mini-implant Assisted Rapid Palatal Expansion: analysis by finite element method	Oliveira	Yes	2021	S America	Orthodontic	Simulation	Simulation - Computer Modelling, EX	Expansion - RME	Biomechanical / mechanical	Dentition	Up to 10	Computer modelling - Finite Element Analysis (FEA) or similar	Mini implant	Mini screw	Comparison of 6 different MARPE set ups		0.5mm suture displacement		Stress in bone and displacement		The arms of the expander appliance presented stress and displacement in the region near the molar.
	44	Three dimensional movement analysis of maxillary impacted canine using TADs: a pilot study	Migliorati	Yes	2021	Rest of Europe (including Turkey)	Orthodontic	Human	Clinical - Interventional Other	M-D single tooth	Radiographic	Dentition	11 to 29	Child/Adolescent (17 or younger)	Mini screw	Mini screw	Compare two different anchorage systems efficiency to disinclude impacted maxillary canines		50g		Displacement		No evidence that indirect anchorage on miniscrews could make canine disimpaction faster than anchorage on a TPA.
	45	Characteristics and Dynamics of Full Arch Distalization Using Transpalatal Arches with Midpalatal and Interradicular Miniscrews as Temporary Anchorage Devices: A Preliminary Finite Element Analysis	Khanehmasjedi	Yes	2020	Asia - West/Middle East (Iraq, Iran Morocco, Qatar, Saudi Arabia etc)	Other Dental	Simulation	Simulation - Computer Modelling	Orthopaedic	Biomechanical / mechanical	Dentition	Up to 10	Computer modelling - Finite Element Analysis (FEA) or similar	Mini screw	Mini screw	2 different models with TPA/miniscrew set up to distalise full arch		200g		Displacement		No difference between both models
	46	Biomechanical effects of Skeletally anchored Class III elastics on the maxillofacial complex: a 3D finite element analysis	Rai	Yes	2021	Asia - South (India, Pakistan, Bangladesh, Afghanistan etc)	Orthodontic	Simulation	Simulation - Computer Modelling	Orthopaedic	Biomechanical / mechanical	Skeletal Relationships	Up to 10	Computer modelling - Finite Element Analysis (FEA) or similar	Mini plate	Mini plate	2 different class III bone achored miniplates for maxillary protrusion		250g		Displacement of maxilla and mandible		Significant displacement of maxillofacial sutures and structures was witnessed with I-SAMP with maxillary expansion and Class III elastics for correction of Skeletal Class III with maxillary retrognathism. Thus, I-SAMP with maxillary expansion is a desired protocol for treatment of maxillary retrognathism. However, the prescribed angulation of the Class III elastics should be as low as possible t…
	47	Comparison of one versus two maxillary molars distalization with iPanda: a finite element analysis	Sujaritwanid	Yes	2021	Asia - SE Asia (Indonesia, Vietnam, Thailand, Singapore, Malaysia etc)	Orthodontic	Simulation	Simulation - Computer Modelling	Distalisation	Biomechanical / mechanical	Dentition, Bone	Up to 10	Computer modelling - Finite Element Analysis (FEA) or similar	Mini screw	Mini screw	2 IPANDA set ups with miniscrews - en masse molar distalisation v single molar distalisation		50-200g		Displacement and stress in teeth		Individual molar distalization provides the most effective stress distribution and displacement patterns with reduced force levels. In contrast, the en-masse distalization of two molars results in increased force levels with undesirable effects in the transverse and vertical direction.
	48	Three-dimensional assessment of two different canine retraction techniques: a randomized split-mouth clinical trial	Akin	Yes	2021	Rest of Europe (including Turkey)	Orthodontic	Human	Clinical - Interventional RCT	M-D single tooth	Clinical	Dentition	11 to 29	Child/Adolescent AND Adult	Mini screw	Mini screw	Compared PAS and DS techniques in terms of retraction rate, anchorage loss, rotation, and angulation change.		150g per side		Displacement, rate, angulation, anchorge loss		The direct sliding retraction rate was higher than the power arm sliding.
	49	Assessment of changes following en-masse retraction with mini-implants anchorage compared to two-step retraction with conventional anchorage in patients with class II division 1 malocclusion: A randomized controlled trial	Hajeer	Yes	2012	Asia - West/Middle East (Iraq, Iran Morocco, Qatar, Saudi Arabia etc)	Orthodontic	Human	Clinical - Interventional RCT	Space Closing / Retraction	Clinical	Sk, Dentition, Skeletal Relationships, Soft Tissue (facial)	50 or more	Child/Adolescent AND Adult	Mini implant	Mini screw	RCT - En masse retraction using mini screws v 2 step retraction using coventional anchorage (TPA)		150g per side		Displacement of teeth, soft tissue change		Upper incisors edges significantly retracted and intruded in mini screw group but extruded in TPA group. Upper incisor apices were significantly retracted and intruded in mini screw group but no change in TPA group ie tipped rather than bodily movement. Upper molars distalised in mini screw group during retraction of anterior teeth. Molar mesial movement ie anchorage loss is TPA group. Signifcant…
	50	Efficiency of piezosurgery technique in miniscrew supported en-masse retraction: a single-centre, randomized controlled trial	Tuncer	Yes	2017	Rest of Europe (including Turkey)	Orthodontic	Human	Clinical - Interventional RCT	Space Closing / Retraction	Clinical	Teeth displacements	30 to 49	Child/Adolescent AND Adult	Mini screw	Mini screw	RCT - En masse retraction both groups using mini screws but 1 group had piezocisions, the other did not		250g per side		Displacement of teeth		Distalisation of molars occurred when retracting anteriors using mini screws. Also vertical molar position were stable hence beneficial for not getting posterior rotation of mandible. Incisor intrusion occurred which is beneficial for correcting deep bites/ incresed gingival exposure. Intrusion and bodily incisor movement occured with mini screws
	51	Treatment effects of mini-implants for en-masse retraction of anterior teeth in bialveolar dental protrusion patients: A randomized controlled trial	Upadhyay	Yes	2008	Asia - South (India, Pakistan, Bangladesh, Afghanistan etc)	Orthodontic	Human	Clinical - Interventional RCT	Space Closing / Retraction	Clinical	Dentition, Skeletal Relationships, Soft Tissue (facial)	30 to 49	Child/Adolescent AND Adult	Mini implant	Mini screw	RCT - En masse retraction - En masse retraction with mini screws v 2 step retraction using conventional anchorage		150g per side		Dental changes, skeletal changes and soft tissue changes		Mini-implants placed in maxillary and mandibular interradicular bone provided absolute anchorage for en-masse retraction of anterior teeth. The time taken for retraction might be less for patients treated with mini-implants, but, in this study, the results were not statistically or clinically significant.The molars were distalized and intruded in G1; in G2, there were significant levels of anchor…
	52	En-masse Retraction of Upper Anterior Teeth in Adult Patients with Maxillary or Bimaxillary Dentoalveolar Protrusion: A Systematic Review and Meta-analysis	Khlef	Yes	2019	Asia - West/Middle East (Iraq, Iran, Qatar, Saudi Arabia etc)	Other Dental	Human	S, Systematic Review	Space Closing / Retraction	Clinical	Dentition, Skeletal Relationships, Soft Tissue (facial)	Various	Child/Adolescent AND Adult	Mini implant	Mini screw	To evaluate the efficacy of accelerated and non-accel- erated methods of en-masse retraction of the upper anterior teeth in terms of skeletal, dental, and soft-tissue variables, as well as the duration of retraction or overall orthodontic treatment.		150g per side		Dental changes, skeletal changes and soft tissue changes		There is very weak to moderate evidence that the use of accelerated and non-accelerated methods with TSADs or CA can lead to similar skeletal improvements. There is very weak to moderate evidence that using TSADswould lead to a better anchorage when retracting upper anterior teeth than in CA or no anchorage.An intrusion force was found to be applied on incisors and molars when using TSAD; whereas…
	53	Evaluation of Treatment Outcomes of En masse Retraction with Temporary Skeletal Anchorage Devices in Comparison with Two-step Retraction with Conventional Anchorage in Patients with Dentoalveolar Protrusion: A Systematic Review and Meta-analysis	Khlef	Yes	2019	Asia - West/Middle East (Iraq, Iran, Qatar, Saudi Arabia etc)	Other Dental	Human	S, Systematic Review	Space Closing / Retraction	Clinical	Dentition, Skeletal Relationships, Soft Tissue (facial)		Child/Adolescent AND Adult	Mini implant	Mini screw	SR of 4 studies - 2 RCT and 2 CCT. En masse retraction with mini screws v 2 step conventional anchorage		150-250g per side		Dental changes, skeletal changes and soft tissue changes		There is weak‐to‐moderate evidence that performing either en masse retraction with TSADs or two‐step retraction with CA can lead to similar skeletal improvements. There is very weak‐to‐moderate evidence that using TSADs would lead to better posterior anchorage and incisors inclination and a greater amount of upper anterior teeth retraction in comparison with the CA . An intrusion force was found …
	54	Cephalometric evaluation of intrusion of maxillary posterior teeth by miniscrews in the treatment of open bite	Akbaydogan	Yes	2021	Rest of Europe (including Turkey)	Orthodontic	Human	C, Clinical - Interventional Other	Intrusion	Clinical	Dentition, Skeletal Relationships, Soft Tissues	11 to 29	Child/Adolescent (17 or younger)	Mini screw	Mini srcrew	TAD based molar intrusion AOB case using acrylic plate - before and after changes recorded		250g per side		Dental changes, skeletal changes and soft tissue changes		Intrusion of molar teeth possible, close AOB and mandible autoratates anticlockwise to reduce vertical proporations
	55	Root resorption associated with maxillary buccal segment intrusion using variable force magnitudes: A Randomized clinical trial	Akl	Yes	2021	Africa (Egypt, South African, Morrocco etc)	Orthodontic	Human	Clinical - Interventional RCT	Intrusion	Clinical	Dental	11 to 29	Adult (18 or older)	Mini screw	Mini srcrew	Posterior intrusion 200g v 400g		200g, 400g		Root resoprtion amount		􏰂 Root resorption is an inevitable outcome associated with maxillary buccal segment intrusion irrespective of the magnitude of the intrusion force used. 􏰂 No direct correlation could be found between the magnitude of the intrusive force and the amount of root resorption. 􏰂 The root resorption resulting from miniscrew-sup- ported maxillary buccal segment intrusion is consid- ered minimal and clini…
	56	Stress distribution and displacement of three different types of micro-implant assisted rapid maxillary expansion (MARM E): a three-dimensional finite element study	Andre	Yes	2021	S America	Orthodontic	Simulation	Simulation - Computer Modelling	Expansion - RME	Expansion - RME	Dentition, Skeletal Relationships, Dentition, Skeletal Relationships, Bone	Up to 10	Computer modelling - Finite Element Analysis (FEA) or similar	Mini implant	Mini srcrew	3 types of MARME devices tested with FEA for maxillary transverse deficiency		7.85 N		Craniofacial stress distribution		The palate-to-appliance distance, and the increased distance between the mini-implants (characteristic of model A), seem to be the factors that provide greater amplitude of stress distribution in the craniofacial structure.
	57	Effects of different types of maxillary protraction on maxilla with finite element analysis	Buyukcavus	Yes	2021	Rest of Europe (including Turkey)	Other	Simulation	Simulation - Computer Modelling	Orthopaedic	Biomechanical / mechanical	Bone	Up to 10	Computer modelling - Finite Element Analysis (FEA) or similar	Mini plate	Mini plate	2 types of protraction masks for class 3 with maxillary retrognathia - unilateral protraction force v bilateral via infra zygomatic mini plates		500g		Stress in sutures		In both methods, it was determined that the amount of force transmitted to the circummaxillary sutures was sufficient to induce formation of osteogenesis in these regions. • Because the stresses on bones sutures are within physiological limits with the two methods examined in our study, they could be used clinically safely in the treatment of class III skeletal malocclusions since they couldprodu…
	58	Two different designs of mini-screw assisted maxillary expanders, using FEM to analyse stress distribution in craniofacial structures and anchor teeth	Cozzani	Yes	2022	Rest of Europe (including Turkey)	Orthodontic	Simulation	Simulation - Computer Modelling	Expansion - RME	Biomechanical / mechanical	Bone, Bone, Dentition	Up to 10	Computer modelling - Finite Element Analysis (FEA) or similar	Mini screw	Mini srcrew	Bone borne v tooth-bone borne expander		0.2mm		Craniofacial stress distribution		The finding showed that the amount of stress in all sutures was greater in BB than BTB expander. The greatest stress was induced in the fronto-maxillary suture in the BB expander, which was 4.45 MPa. While it was 0.7 MPa in BTB. Anchor tooth showed tipping movement in BTB expander, although the crown and apex of the anchor tooth moved in the same direction with BB device. It is recommended that t…
	59	Effects of miniplate anchored Herbst appliance on skeletal, dental and masticatory structures of the craniomandibular apparatus: A finite element study	Duggal	Yes	2021	Asia - South (India, Pakistan, Bangladesh, Afghanistan etc)	Orthodontic	Simulation	Simulation - Computer Modelling	Orthopaedic	Biomechanical / mechanical	Skeletal, soft tissue, dentition	Up to 10	Computer modelling - Finite Element Analysis (FEA) or similar	Mini plate	Mini plate	Mini plate mandibular advancement with miniplate anchored rigid fixed functional appliance (FFA) using Finite Element Analysis		8N		Craniofacial stress distribution		The maximum von Mises stress of 11.69 MPa and 11.96 MPa magnitude was observed in the region of pterygoid plates and at the bone-miniplate interface respectively, with the man- dibular advancement of 7 mm. Stress patterns were also noted at the condylar neck. The stress values observed in the medial and lateral pterygoid muscles were of 10.42 MPa and 4.16 MPa magnitude, respectively. Stress was n…
	60	Three-dimensional comparison of the effects of sliding mechanics in labial and lingual orthodontics using the finite element method	Khoury	Yes	2022	Asia - West/Middle East (Iraq, Iran, Qatar, Saudi Arabia etc)	Orthodontic	Simulation	Simulation - Computer Modelling	Space closing/retraction	Biomechanical / mechanical	Dentition	11 to 29	Computer modelling - Finite Element Analysis (FEA) or similar	Mini screw	Mini srcrew	3-dimensional (3D) effects of sliding mechanics in labial and lingual orthodontics using the finite element method by varying hook hight and miniscrew distance from archwire		150g per side		Dental changes		Bodily en-masse retraction was difficult to achieve in this study. Therefore, adding extra torque or using high torque brackets is recommended for patients with a first premolar extraction with La or Li appliances, keeping in mind the play between the bracket slot and the archwire. 2. The Li bracket system induces more Li tipping and extrusion of the anterior teeth during retraction than the La a…
	61	The efficiency of mandibular mini-implants in reducing adverse effects of class II elastics in adolescent female patients: a single blinded, randomized controlled trial	El-Dawlatly	Yes	2021	Africa (Egypt, South African, Morrocco etc)	Orthodontic	Human	Clinical - Interventional RCT	Space closing/retraction	Biomechanical / mechanical	Dentition, Skeletal Relationships	Up to 10	Child/Adolescent (17 or younger)	Mini implant	Mini srcrew	Conventional Class II elastics v Class II elastics with miniscrew tied to lower anterior teeth		150g per side		Proclination of lower incisors		Mini-implants placed in the mandibular interradicular bone in conjunction with Class II elastics had no significant skeletal effects, only dentoalveolar movements resulted. 􏰁 Skeletal anchorage didn’t prevent the proclination of lower incisors, the extrusion of the lower buccal segment, or the clockwise rotation of the mandibular and occlusal planes. 􏰁 Skeletal anchorage increased the retroclinat…
	62	Intrusion of the maxillary posterior teeth with a single buccal mini- implant positioned bilaterally in young adults with a tendency towards hyperdivergence: A clinical study	Felicita	Yes	2021	Asia - South (India, Pakistan, Bangladesh, Afghanistan etc)	Orthodontic	Human	Clinical - Interventional Other	Intrusion	Radiograpic	Dentition, Skeletal Relationships	11 to 29	Child/Adolescent AND Adult	Mini implant	Mini srcrew	Intrusion of upper molar teeth uisng miniscrew buccally tied to archwire. TPA used to stop lingual tipping		200g,		Amout of intrusion and skeletal change		The null hypothesis was rejected. Significant intrusion of the permanent first molar and second premolar was noted in the maxillary arch. The amount of molar intrusion achieved was 1.47 ± 0.8 mm. There was a favourable change in skel- etal and dental parameters, especially in the vertical plane. The skeletal change that was observed was an anti-clock- wise mandibular rotation with decrease in LAF…
	63	A Three-Dimensional Finite Element Analysis: Maxillary Dentition Distalization with the Aid of Microimplant in Lingual Orthodontics	He	Yes	2021	Asia - East Asia (China,Japan, Korea's etc)	Other	Simulation	Simulation - Computer Modelling	Space Closing/retraction	Biomechanical / mechanical	Dentition	Up to 10	Computer modelling - Finite Element Analysis (FEA) or similar	Implant	Miniscrew	To analyze the movement of anterior teeth by changing the height of the power-arm and changing the force application points during whole maxillary dentition distalization with the aid of micro-implants in lingual orthodontics to set a biomechanical reference for effective clinical use of lingual orthodontic appliance. implant screws are located on the lateral side between the first and second mol…		200g		Inclination of anterior teeth		With the increase of the height of the power-arm, the movement pattern of the upper anterior teeth is different. The canine is more sensitive to the height of the power-arm than the central incisor and the lateral incisor. When the height of the power-arm reaches 9mm, the upper anterior teeth are displayed as crown tipping buccally movement. Compare with lingual side force, the buccal side force …
	64	Effectiveness of an anterior mini-screw in achieving incisor intrusion and palatal root torque for anterior retraction with clear aligners: A finite element study	Liu	Yes	2021	Asia - East Asia (China,Japan, Korea's etc)	Orthodontic	Simulation	Simulation - Computer Modelling	Space closing/retraction	Biomechanical / mechanical	Dentition	Up to 10	Computer modelling - Finite Element Analysis (FEA) or similar	Mini screw	Miniscrew	Three model groups were created: (1) control (CAT alone), (2) labial elastics (CAT with elastics between the anterior mini-screw and buttons on central incisors), and (3) linguoincisal elastics (CAT with elastics between the anterior mini-screw and precision cuts on the lingual sides of the aligner). Elastic forces (0–300 g, in 50 g increments) were applied. To analyze the biomechanical system of…		0-300g		Position/inclination of teeth		CAT produced lingual tipping and extrusion of incisors during anterior retraction. Anterior mini-screws and elastics can achieve incisor intrusion and palatal root torquing. Linguoincisal elastics are superior to labial elastics with a lower likelihood of buccal open bite. Root resorption and alveolar defects may occur in CAT, more likely for labial elastics and less likely for linguoincisal elas…
	65	Deformation of the circummaxillary sutures during acute micro-implant assisted rapid palatal expansion and tooth- supported expansion: An ex vivo study	Oliveria	Yes	2020	S America	Orthodontic	Animal	Animal - Interventional	Expansion - RME	Biomechanical / mechanical, Clinical	Dentition, Skeletal Relationships	Up to 10	Pig	Micro implant	Miniscrew	Compare the deformation that develops in the circummaxillary sutures during activation of micro-implant assisted rapid pala- tal expander (MARPE) and tooth-supported expander (Hyrax) s, in the rapid maxillary expansion.		7.5mm		Suture width and teeth inclination		The MARPE group presented greater MPS displacement in all measured regions, and one device resulted in a significant opening (1.7 mm) in the posterior region. • No difference was found in the accumulated deformation be- tween MARPE and Hyrax devices, however, one of the MARPE devices showed such high values that it broke the sensor. The highest tensions were in the MPS, at a level sufficient to d…
	66	Evaluation of Orthodontic Mini-implant-anchored en masse Retraction of Maxillary Anterior Teeth with Reduced Bone Support: A Prospective Finite Element Analysis Study	Sahasrabudhe	Yes	2021	Asia - South (India, Pakistan, Bangladesh, Afghanistan etc)	Other Dental	Simulation	Simulation - Computer Modelling	Space closing/retraction	Biomechanical / mechanical	Dentition	Up to 10	Computer modelling - Finite Element Analysis (FEA) or similar	Mini implant	Miniscrew	Three-dimensional finite element models of maxillary dentition having normal alveolar bone level and 2, 4, and 6 mm bone loss with first premolar extraction were constructed from a spiral CT scan of a skull. Archwire and brackets were modeled on the facial surfaces of teeth. Retraction force of 175 gm was applied from an orthodontic mini-implant placed bilaterally between the second premolar and …		175g		Tooth displacement		To minimize tipping and PDL stress, the height of ARH should be increased in alveolar bone loss conditions to allow retraction force to pass through or even above the center of resistance of anterior teeth. Even then, pure bodily retraction may not be achieved, but tipping tendency can be reduced. Nevertheless, it may not be suitable to increase ARH beyond a limit owing to chances of irritation t…
	67	CLINICAL AND RADIOGRAPHIC CHANGES FOLLOWING ORTHODONTIC INTRUSION OF OVERERUPTED MAXILLARY MOLARS WITH TWO MINI-IMPLANTS	Slabkovskaya	Yes	2021	Asia - West/Middle East (Iraq, Iran, Qatar, Saudi Arabia etc)	Other	Human	Clinical - Interventional Other	Intrusion	Clinical, radiographic	Dentition	11 to 29	Adult (18 or older)	Mini implant	Mini srcrew	Objective was to study and evaluate clini- cal and radiographic changes during orthodontic intrusion of the first maxillary molars with two mini-implants and light intrusion forces to create conditions for adequate prosthetic rehabilitation of the lower jaw. 2 different intrusion sets up compared		30-50g		Tooth displacement		The use of two mini-implants and an elastic chain, as an independent appliance for the intrusion of maxillary molars makes it possible to achieve the desired vertical move- ment of the molar without a significant change in the inclination of the tooth. The use of light, prolonged intermittent force al- lows molar intrusion in a short time, while reducing the risk of root resorption.
	68	Effect of microimplant assisted rapid palatal expansion on bone-anchored maxillary protraction: A finite element analysis	Suresh	Yes	2021	Asia - South (India, Pakistan, Bangladesh, Afghanistan etc)	Orthodontic	Simulation	Simulation - Computer Modelling	Orthopaedic, Expansion - RME	Biomechanical / mechanical	Dentition, Skeleltal relationships	Up to 10	Computer modelling - Finite Element Analysis (FEA) or similar	Mini screw	Miniscrew	This study aimed to evaluate the stress distribution and displacement pattern when transverse forces are applied using MARPE during BAMP protocol and also compare the skeletal and dentofacial effects of BAMP with and without MARPE.		250g to 800g		Suture width and teeth inclination		BAMP is seen to be effective in advancing the naso- maxillary complex. The incorporation of MARPE into this protocol produced further enhancement and increased maxillary advancement. 2. MARPE had a significant role in producing more clockwise rotation of the maxilla during BAMP. MARPE exhibited a triangular pattern of expansion of the midface with the apex of the triangle pointing posteriorly and…
	69	Effect of archwire plane and archwire size on anterior teeth movement in sliding mechanics in customized labial orthodontics: a 3D finite element study	Wu	Yes	2022	Asia - East Asia (China,Japan, Korea's etc)	Other	Simulation	Simulation - Computer Modelling	Space closing/retraction	Biomechanical / mechanical	Dentition, Skeletal Relationships, Dentition, Skeletal Relationships, Bone	Up to 10	Computer modelling - Finite Element Analysis (FEA) or similar	Mini screw	Miniscrew	A 3D finite element method was applied to simulate anterior teeth retraction with and without miniscrew and power arm
		Excluded during full paper screening for various reasons - original search (please see prisma-ScR flow chart for reasons)
	1	Bone response to early orthodontic loading of endosseous implants	Yavuz
	2	A clinical trial to know whether force applied by two differently placed screw is similar in preventing forward movement of back teeth; while the front six teeth are moved back together	CTRI/2017/03/008115
	3	The use of skeletal anchorage in open bite treatment: {A} cephalometric evaluation	Erverdi
	4	Effects of a newly designed orthodontic miniplate platform for elevating the miniplate over the gingiva: {A} 3-dimensional finite element analysis	Aykac
	5	Effects of retraction force and anchorage reinforcement on occlusal force: a model study	Kim
	6	Finite element analysis of mono- and bicortical mini-implant stability	Holberg
	7	Bone stress when miniplates are used for orthodontic anchorage: finite element analysis	Huang
	8	Factors affecting stresses in cortical bone around miniscrew implants: a three-dimensional finite element study	Duaibis
	9	Three-dimensional finite element analysis of strength, stability, and stress distribution in orthodontic anchorage: a conical, self-drilling miniscrew implant system	Singh
	10	{FEM} analysis of a new miniplate: stress distribution on the plate, screws and the bone	Nalbantgil
	11	Loss of anchorage of miniscrews: a 3-dimensional assessment	El-Beialy
	12	Influence of the length of the loading period after placement of orthodontic mini-implants on changes in bone histomorphology: microcomputed tomographic and histologic analysis	Cha
	13	Rate of tooth movement under heavy and light continuous orthodontic forces	Yee
	14	Stability of zygomatic plate-screw orthodontic anchorage system: a finite element analysis	Veziroglu
	15	Experimental evaluation of tooth movement in the beagle dog with the mini-screw implant for orthodontic anchorage	Owens
	16	Photoelastic stress analysis of mandibular molars moved distally with the skeletal anchorage system	Nakamura
	17	Fem models of cranium along with maxilla and modified implants to analyse stress and displacement for the purpose of maxillary protraction	Vikram
	18	Anterior tooth movement of micro-implant-double slot lingual bracket system with heat induction typodont system	Wu
	19	Three-dimensional finite element stress analysis of micro-implant anchorage-assisted intrusion of orthodontic teeth molar	Yan
	20	Effects of orthodontic miniscrew placement angle and structure on the stress distribution at the bone miniscrew interface - {A} {3D} finite element analysis	Machado
	21	Mechanical and clinical evaluation of the effect of microscrew on root proximity and cortical bone thickness	Tsatalls
	22	Anchorage loss assessment of the indirect anchor tooth during adjunctive orthodontic treatment	Jang
	23	Airway increase after open bite closure with temporary anchorage devices for intrusion of the upper posteriors: Evidence from 2D cephalometric measurements and 3D magnetic resonance imaging	Chen
	24	The effect of immediate controlled forces on periodontal healing of teeth replanted after short dry time in dogs	de Gregorio
	25	Knowledge of orthodontic tooth movement through the maxillary sinus: a systematic review	Sun
	26	Success of palatal implants or mini-screws placed median or paramedian for the reinforcement of anchorage during orthodontic treatment: a systematic review	Kakall
	27	Expanding torque possibilities: A skeletally anchored torqued cantilever for uprighting "kissing molars"	Barros
	28	Influence of cortical bone thickness on miniscrew microcrack formation	Nguyen
	29	Effects of monocortical and bicortical mini-implant anchorage on bone-borne palatal expansion using finite element analysis	Lee
	30	Cephalometric and dental arch changes to Haas-type rapid maxillary expander anchored to deciduous vs permanent molars: a multicenter, randomized controlled trial	Cerruto
	31	Structural, morphological, compositional, and mechanical changes of palatal implants after use: a retrieval analysis	Marc
	32	Intrusion of maxillary molar using mini-implants: A clinical report and follow-up at 5 years	Pinzan-Vercelino
	33	Comparison of Anchorage Pattern under Two Types of Orthodontic Mini- Implant Loading During Retraction in Type A Anchorage Cases	Khan
	34	Stress and displacement pattern evaluation using two different palatal expanders in unilateral cleft lip and palate: a three-dimensional finite element analysis	Anoop
	35	Mini-Implant Screws for Bone-Borne Anchorage: A Biomechanical In Vitro Study Comparing Three Diameters	Pimentel
	36	Miniscrew-assisted slow expansion of mature rabbit sutures	Pulver
	37	Peri-implant evaluation of osseointegrated implants subjected to orthodontic forces: results after three years of functional loading	Marins
	38	A comparison of three-dimensional stress distribution and displacement of naso-maxillary complex on application of forces using quad-helix and nickel titanium palatal expander 2 (NPE2): a FEM study	Kumar
	39	Evaluation of corticotomy-facilitated orthodontics and piezocision in rapid canine retraction	Abbas
	40	Third molars and premolars extraction in conventional orthodontics and in treatments based on maxillary bone remodeling with temporary anchorage: indications and care	Consolaro
	41	Three-dimensional finite element analysis for determining the stress distribution after loading the bone surface with two-component mini-implants of varying length	Choi
	42	Treatment of {Class} {III} {Malocclusions} {Using} {Miniplate} and {Mini}-{Implant} {Anchorage}	Baek
	43	Design and finite element analysis of a novel sliding rod microscrew implantation device for mandibular prognathism	Li
		Excluded at start of full paper screening due to non-english - original search
	1	A three dimensional finite element analysis on en-masse retraction of maxillary anterior teeth by rocking-chair archwire in sliding mechanics	An
	2	The effect of mini-implant lengths on stress distributions in peri-implant surface	Shan
	3	Influence of various implanting angles of micro-implants on peak stress in peri-implant surface	L-H
	4	Effect of bicortical orthodontic microimplant on tooth movement in dogs	Wu
	5	Influence of the arch-wire deformation on movement of the maxillary anterior teeth in the lingual retraction force system with micro-implant anchorage using 3-{D} finite element analysis	Zhang
	6	The effect of tractive force using a temporary anchorage device (screw type) on the alveolar bone-{Stress} {Analysis} using the {Three}-{Dimensional} {Finite} {Element} {Method}	Nakajima
	7	Three dimensional finite element analysis of tooth movement tendency in maxilla using mini-screw cooperated with upper accentuated-curve to close tooth space	Wu
	8	Stress distribution of molar uprighting periodontal ligament under combined force with micro-implant anchorage system	D-M
	9	Three dimensional finite element analysis of maxillary anterior teeth retraction with micro-implant anchorage and sliding mechanics	Zhang
	10	A three-dimensional finite element analysis for the biomechanical characteristics of orthodontic anchorage micro-implant	Zhang
	11	Intrusion method for a single overerupted maxillary molar using only palatal mini-implants and partial fixed appliances	Baumgaertel
	12	Biology of biomechanics: Finite element analysis of a statically determinate system to rotate the occlusal plane for correction of a skeletal Class III open-bite malocclusion	Roberts
	13	Finite Element Analysis of Bone Stress around Micro-Implants of Different Diameters and Lengths with Application of a Single or Composite Torque Force	Lu
	14	A Revolving Temporary Anchorage Cap Connecting to an Orthodontic Miniscrew Using In Vitro Experimental Testing: Safety and Biomechanical Evaluations	Yu
	15	Quantitative evaluation of maxillary interradicular bone with cone-beam computed tomography for bicortical placement of orthodontic mini-implants	Yang
	16	andibular canine intrusion with the segmented arch technique: A finite element method study	Caballero
	17	Three-dimensional morphological analysis of corticotomy-assisted intrusion of premolars in {Beagle} dogs	Yu
	18	Biomechanical and stress distribution effects of maxillary expansion methods (sarpe, marpe, dome) using finite element model	Y-F
	19	Rotation trend of maxillary complex with mini-implant assisted protraction in different maxillary positions	Luo
	20	Effects of miniscrew implant anchorage on adjacent roots and periodontal tissues	Li
	21	Three-dimensional finite element analysis of the maxillary first premolar loaded with different biological forces	Sun
	22	Two kinds of intermaxillary traction influence the mandibular micro-implant and its surrounding: {Three}-dimensional finite element analysis	Zhao
	23	Comparison of conventional molar tooth anchorage and micro-implant anchorage regarding canine retraction in treatments with extraction	Gokce
	24	{Finite} element analysis of different load mode on tooth movement for space closure in patient with bimaxillary protrusion]	Zhang
		Authors contacted - original search
	1	A finite element analysis of the optimal bending angles in a running loop for mesial translation of a mandibular molar using indirect skeletal anchorage	Kim
	2	Stresses and {Strains} {Analysis} {Using} {Different} {Palatal} {Expander} {Appliances} in {Upper} {Jaw} and {Midpalatal} {Suture}	Carvalho
	3	Load-related bone modelling at the interface of orthodontic micro-implants	Buchter
	4	Molar {Intrusion} in {Open}-bite {Adults} {Using} {Zygomatic} {Miniplates}	Marzouk
	5	Clinical effects associated with miniscrews used as orthodontic anchorage	Kokitsawat
	6	3-{D} {FEA} on the intrusion of mandibular anterior segment using orthodontic miniscrews	Park
		Excluded during full paper screening for various reasons - update searches (please see prisma-ScR flow chart for reasons)
	1	Displacement of mandibular dentition during total arch distalization according to locations and types of TSADs: 3D Finite element analysis	Kim
	2	Distalisation Using Infrazygomatic Crest Miniscrews and Zygomatic Miniplates: A RCT	NCT04191070
	3	Effect of loaded orthodontic miniscrew implant on compressive stresses in adjacent periodontal ligament	Albogha
	4	Effects of mechanical vibration on miniscrew implants and bone: Fem analysis	Bozkurt
	5	Force direction using miniscrews in sliding mechanics differentially affected maxillary central incisor retraction: Finite element simulation and typodont model	Ruenpol
	6	A rodent model using skeletal anchorage and low forces for orthodontic tooth movement	Gudhimella
	7	Osseous Evidence Behind Micro-osteoperforation in Accelerating Tooth Movement	Asif
	8	Anchorage loss assessment of the indirect anchor tooth during adjunctive orthodontic treatment	Jang
	9	Biomechanical analysis for total mesialization of the mandibular dentition: A finite element study	Kawamura
	10	Effects of orthodontic force on root surface damage caused by contact with temporary anchorage devices and on the repair process	Guler
	11	Evaluation of Anchorage Loss during Canine Retraction Using Micro-Implant as Temporary Anchorage Device (A Split-Mouth Comparative study)	Abou-Elmaaty
	12	Evaluation of stress generation on the cortical bone and the palatal micro-implant complex during the implant-supported en masse retraction in lingual orthodontic technique using the FEM: Original research	Shyagali
	13	Single Palatal Temporary Anchorge Device for Anterior Open Bite	NCT04419805
	14	Smile changes after intrusion of maxillary incisors with temporary anchorage devices (TADs) or accentuated compensating curve arch wire	Gomaa
	15	Comparative Evaluation of Primary Stability of Two Different Types of Orthodontic Mini-Implants	Singh
	16	Influence of the growth pattern on cortical bone thickness and mini-implant stability	Menezes
	17	Can maxilla and mandible bone quality explain differences in orthodontic mini-implant failures?	Ugarte
	18	The effect of sandblasting and acid etching on survival rate of orthodontic miniscrews: a split-mouth randomized controlled trial	Moghaddam
	19	Mechanical Evaluation of the Stability of One or Two Miniscrews under Loading on Synthetic Bone	Pradal
	20	Treatment of bimaxillary protrusion using intra- and extra-alveolar miniscrews associated to self-ligating brackets system	Villela
	21	Observational Study Regarding Possible Side Effects of Miniscrew-Assisted Rapid Palatal Expander (MARPE) with or without the Use of Corticopuncture Therapy	Bud
	22	Biomechanical Effect of Orthodontic Treatment of Canine Retraction by Using Metallic Orthodontic Mini-Implant (OMI) Covered with Various Angles of Revolving Cap	Tuntiwong
	23	Intrusion of posterior teeth using miniplates: intrusive mechanics is not the same as intrusion force	Apolinario
	24	Effect of Different Head Hole Position on the Rotational Resistance and Stability of Orthodontic Miniscrews: A Three-Dimensional Finite Element Study	Choi
	25	Stability of immediately loaded 3 mm long miniscrew implants: a feasibility study	Geshay
	26	Efficient Distalization of Maxillary Molars with Temporary Anchorage Devices for the Treatment of Class II Malocclusion	Papadopoulos
	27	A Custom-Made Orthodontic Mini-Implant—Effect of Insertion Angle and Cortical Bone Thickness on Stress Distribution with a Complex In Vitro and In Vivo Biosafety Profile	Popa
	28	Miniscrew-assisted rapid palatal expansion (MARPE): how to achieve greater stability. In vitro study	de Mendonca
	29	Effect of Different Surface Designs on the Rotational Resistance and Stability of Orthodontic Miniscrews: A Three-Dimensional Finite Element Study	Choi
	30	Evaluation and Comparison of the Effect of Elastomeric Chain and Stainless Steel Ligature Wire on Maxillary Orthodontic Miniscrew Failure	Joshi
	31	Evaluation of the palatal bone in different facial patterns for orthodontic mini-implants insertion: A cone-beam computed tomography study	Vidalon
	32	Effects of low-level laser therapy on the orthodontic mini-implants stability: a systematic review and meta-analysis	Costa
	33	Effectiveness of two corticotomy techniques in retracting the upper anterior teeth by using miniscrews. https://clinicaltrials.gov/ct2/show/NCT03279042	NCT03279042
	34	Low-level laser therapy and flapless corticopuncture effect on accelerating six maxillary anterior teeth retraction. https://clinicaltrials.gov/ct2/show/NCT03999307.	NCT03999307
	35	Mini-implant and Modified Nance Button Assisted Alignment of a Horizontally Impacted Maxillary Canine - A Case Report	Baruah
		Author contacted - update search
	1	Assessment of the Magnitude and Asymmetry of Micro-Implant-Assisted Rapid Maxillary Expansion	Elkenawy

## Sheet: Drop Down Lists Macro
	Paper Satisifies Inclusion/Exclusion Criteria (Y/N)	Year Published (YYYY)	Country Study Conducted in/Ist Author Affiliation if country unclear	Journal Published (by discipline)	Study Context	Specific Study Type	Type of Mechanics under Investigtion	Method to Measure Effect(s)	Effects On What Structure	Study Characteristics		TAD Terminology Used by Author	TAD Category	Methods (Free text)	Force (include all forces studied, use units as stated in paper)	Main Outcomes - Make judgement on how many outcomes to include (Free text)	Main Conclusions (record conclusion for each outcome recorded, Free text)	Any Unexpected OR Unwanted Effects (Free text)
										If Clinical - record sample size. If computer model - record number of model variations. If animal - record number of animals. If lab - record number of experimental setups. Otherwise - N/A	If Clinical - record age range. If computer model - record Finite element analysis (FEA). If animal - record animal type. If lab - record experiment type
	Yes		UK	Orthodontic	Human	Clinical - Observational Descriptive	Space Closing/retraction	Clinical	Dentition	Up to 10	Child/Adolescent (17 or younger)	TAD	Mini screw
	No		Rest of Europe (including Turkey)	Other Dental	Animal	Clinical - Observational Comparative	Space Closing/mesialisation	Radiographic	Bone	11 to 29	Adult (18 or older)	Mini screw	Mini plate
	End		Asia - North (Russia)	Engineering	Simulation	Clinical - Interventional RCT	Space Opening	Histological	Skeletal Relationships	30 to 49	Child/Adolescent AND Adult	Micro screw	Onplant
			Asia - East Asia (China,Japan, Korea's etc)	Other		Clinical - Interventional Other	Distalisation	Biomechanical/Mechanical	Soft Tissue (facial)	50 or more	N/A	Mini implant	Surgical screw (usually SS with different head/threads)
			Asia - SE Asia (Indonesia, Vietnam, Thailand, Singapore, Malaysia etc)	Trial Register		Animal - Observational	Expansion - RME	Study Model (cast or digital)	Periodontium (not including bone)		Dog - Beagle	Micro implant	Implant
			Asia - South (India, Pakistan, Bangladesh, Afghanistan etc)			Animal - Interventional	Expansion - Non RME				Dog - Other	Mini plate
			Asia - West/Middle East (Iraq, Iran, Qatar, Saudi Arabia etc)			Simulation - Computer Modelling	Intrusion				Pig	Micro plate
			Africa (Egypt, South African, Morrocco etc)			Simulation - Laboratory/ in-vitro investigation	Extrusion				Rat	Temporay skeletal anchorage device
			Australia				Torque				Animal - other	OMI
			N America				MD (single tooth movement)				Computer modelling - Finite Element Analysis (FEA) or similar	Mini screw implant
			S America				Orthopaedic				Computer modelling - Other	Micro screw implant
							TAD - TAD				Lab - Photoelastic investigation	Implant
							Other				Lab - Typodont	Other
											Lab - other
			End	End	End	End	End	End	End	End	End	End	End
